# Supplementary material for: A database of human genes and a gene network involved in response to tick-borne encephalitis virus infection
Source: BMC Evol Biol. 2017 Dec 28;17(Suppl 2):259. doi: 10.1186/s12862-017-1107-8 (PMC5751789; doi:10.1186/s12862-017-1107-8)
Supplement: Supplementary file 1 — Human genes/proteins (51) that had direct physical interactions with TBE viral particle, TBEV proteins or RNA. Table S2. Human genes (76) encoding mRNAs (or proteins) that were up- or down-regulated in response to TBEV infection. Table S3. Human genes (9) that possessed allelic variants associated with susceptibility or resistance to TBEV infection. Table S4. Human genes (6) encoding proteins that were required for inhibitory effect of other proteins against TBEV or attenuated its antiviral activity. Table S5. Human genes (6): knockout of these genes in mice increased mortality rates or effected the other clinical manifestations of the disease. Table S6. All genes from the catalog (140 genes). Table S7. Direct physical interactions (25) that were obtained from STRING and passed manual verification. Table S8. Genes/proteins from the catalog (41) that had one or more pairwise interactions with human genes/proteins within the network. (XLSX 151 kb) [file 12862_2017_1107_MOESM1_ESM.xlsx]

## Sheet: S1_PIs
Table S1.
Physical interaction dataset
Human genes/proteins (51) that had direct physical interactions with TBE viral particle, TBEV proteins or RNA.
All genes were collected from the research papers.
If the publication described a non-human mammalian gene/protein, the homologous human gene was found and included into the catalog.
EntrezGene_Official Symbol	Official Full Name	EntrezGene_Gene ID	Also known as	References	PMID	Virus, strain	Method in vivo/in vitro	Host organism	Interactant: TBEV virion or viral proten or viral RNA
RIMS2	regulating synaptic membrane exocytosis 2	9699		[Ellencrona K et al., 2009]	19199833	TBEV	in vitro, PDZ array membranes	Human	NS5
SCRIB	scribbled planar cell polarity protein	23513		[Ellencrona K et al., 2009]	19199833	TBEV	in vitro, PDZ array membranes [Ellencrona K et al., 2009]	Human	NS5
SCRIB	scribbled planar cell polarity protein	23513		[Werme K et al 2008]	18042258	TBEV	in vitro, yeast two-hybrid (Y2H) screen against a human brain cDNA library [Werme K et al 2008]	Human	NS5
TJP1	tight junction protein 1	7082		[Ellencrona K et al., 2009]	19199833	TBEV	in vitro, PDZ array membranes, immunochemical analysis, HeLa and MDCK cells [Ellencrona K et al., 2009]	Human	NS5
PDLIM4	PDZ and LIM domain 4	8572		[Ellencrona K et al., 2009]	19199833	TBEV	in vitro, PDZ array membranes	Human	NS5
MAGI2	membrane associated guanylate kinase, WW and PDZ domain containing 2	9863		[Ellencrona K et al., 2009]	19199833	TBEV	in vitro, PDZ array membranes	Human	NS5
TJP2	tight junction protein 2	9414		[Melik W et al., 2012]	22796133	TBEV	in vitro, in vitro, PDZ array membranes	Human	NS5
GIPC1	GIPC PDZ domain containing family member 1	10755		[Melik W et al., 2012]	22796133	TBEV	in vitro, in vitro, PDZ array membranes	Human	NS5
CASK	calcium/calmodulin dependent serine protein kinase	8573		[Melik W et al., 2012]	22796133	TBEV	in vitro, in vitro, PDZ array membranes	Human	NS5
GRIP2	glutamate receptor interacting protein 2	80852		[Melik W et al., 2012]	22796133	TBEV	in vitro, in vitro, PDZ array membranes	Human	NS5
IL16	interleukin 16	3603		[Melik W et al., 2012]	22796133	TBEV	in vitro, in vitro, PDZ array membranes	Human	NS5
FURIN	furin, paired basic amino acid cleaving enzyme	5045		[Stadler K et al., 1997]	9343204	TBEV	in vitro, BHK-21 (Baby hamster kidney) cells	Bovine	prM
RPSA	ribosomal protein SA	3921	LBP, 67 kD laminin receptor, LamR1, laminin receptor 1	[Protopopova EV et al., 1997]	9499239	TBEV	in vitro, human embryonic renal cells, affinity chromatography with polyclonal antiidiotypic antibodies (AIA) as antireceptor antibodies [Protopopova EV et al., 1997]	Human	TBEV virion
RPSA	ribosomal protein SA	3921	LBP, 67 kD laminin receptor, LamR1, laminin receptor 2	[Malygin AA et al., 2009]	19961413	TBEV	in vitro, enzyme immunoassay and immunoblotting [Malygin AA et al., 2009]	Human	E protein
RPSA	ribosomal protein SA	3921	LBP, 67 kD laminin receptor, LamR1, laminin receptor 3	[Zaitsev BN et al., 2014]	25319621	TBEV	in vitro, combined methods of single-molecule dynamic force spectroscopy (SMDFS), enzyme immunoassay and optical surface waves-based biosensor measurements [Zaitsev BN et al., 2014]	Human	E protein
LAMB1	laminin subunit beta 1	3912	beta 1-chain of human integrin (110 kD)	[Protopopova EV et al., 1997]	9499239	TBEV	in vitro, human embryonic renal cells, affinity chromatography with polyclonal antiidiotypic antibodies (AIA) as antireceptor antibodies [Protopopova EV et al., 1997]	Human	whole virus [Protopopova EV et al., 1997]
ITGA3	integrin subunit alpha 3	3675	210 kD polypeptide, alpha 3-chain of human integrin	[Protopopova EV et al., 1997]	9499239	TBEV	in vitro, human embryonic renal cells, affinity chromatography with polyclonal antiidiotypic antibodies (AIA) as antireceptor antibodies [Protopopova EV et al., 1997]	Human	whole virus [Protopopova EV et al., 1997]
ITGB3	integrin subunit beta 3	3690	αVβ3–integrin	[Zaitsev BN et al., 2014]	25319621	TBEV	in vitro, enzyme immunoassay and optical surface waves-based biosensor measurements [Zaitsev BN et al., 2014]	Human	E protein [Zaitsev BN et al., 2014],
TIA1	TIA1 cytotoxic granule associated RNA binding protein	7072		[Albornoz A et al., 2014]	24696465	TBEV	in vitro, human U2OS (Human Bone Osteosarcoma Epithelial Cells) cells, Immunofluorescence, and immunoblot analyses [Albornoz A et al., 2014]	Human	RNA [Albornoz A et al., 2014]
TIAL1	TIA1 cytotoxic granule associated RNA binding protein like 1	7073	TIAR	[Albornoz A et al., 2014]	24696465	TBEV	in vitro, human U2OS (Human Bone Osteosarcoma Epithelial Cells) cells, Immunofluorescence, and immunoblot analyses [Albornoz A et al., 2014]	Human	RNA [Albornoz A et al., 2014]
PEPD	peptidase D	5184		[Lubick KJ et al., 2015]	26159719	TBEV	In vitro, Human Embryonic Kidney 293 (HEK293) cells, Immunoblot analysis following co‐IP(immunoprecipitation) of flavivirus NS5 and PEPD‐GFP [Lubick KJ et al., 2015] Using ectopically expressed proteins, PEPD interacted with NS5 derived from LGTV, WNV or TBEV by IP (Figure S3A). [Lubick KJ et al., 2015]	Human	NS5 [Lubick KJ et al., 2015]
ARHGAP25	Rho GTPase activating protein 25	9938		[Le Breton M et al., 2011]	22014111	TBEV (strain 263)	in vitro, high-throughput yeast two-hybrid screen using human cDNA libraries from liver, brain, spleen and bronchial epithelia [Le Breton M et al., 2011]	Human	NS5 [Le Breton M et al., 2011]
ARID2	AT-rich interaction domain 2	196528		[Le Breton M et al., 2011]	22014111	TBEV (strain 263)	in vitro, high-throughput yeast two-hybrid screen using human cDNA libraries from liver, brain, spleen and bronchial epithelia [Le Breton M et al., 2011]	Human	NS5 [Le Breton M et al., 2011]
ARNTL	aryl hydrocarbon receptor nuclear translocator like	406		[Le Breton M et al., 2011]	22014111	TBEV (strain 263)	in vitro, high-throughput yeast two-hybrid screen using human cDNA libraries from liver, brain, spleen and bronchial epithelia [Le Breton M et al., 2011]	Human	NS5 [Le Breton M et al., 2011]
BICD1	BICD cargo adaptor 1	636		[Le Breton M et al., 2011]	22014111	TBEV (strain 263)	in vitro, high-throughput yeast two-hybrid screen using human cDNA libraries from liver, brain, spleen and bronchial epithelia [Le Breton M et al., 2011]	Human	NS5 [Le Breton M et al., 2011]
CCDC14	coiled-coil domain containing 14	64770		[Le Breton M et al., 2011]	22014111	TBEV (strain 263)	in vitro, high-throughput yeast two-hybrid screen using human cDNA libraries from liver, brain, spleen and bronchial epithelia [Le Breton M et al., 2011]	Human	NS5 [Le Breton M et al., 2011]
SPDL1	spindle apparatus coiled-coil protein 1	54908	CCDC99	[Le Breton M et al., 2011]	22014111	TBEV (strain 263)	in vitro, high-throughput yeast two-hybrid screen using human cDNA libraries from liver, brain, spleen and bronchial epithelia [Le Breton M et al., 2011]	Human	NS5 [Le Breton M et al., 2011]
DNTTIP2	deoxynucleotidyltransferase terminal interacting protein 2	30836		[Le Breton M et al., 2011]	22014111	TBEV (strain 263)	in vitro, high-throughput yeast two-hybrid screen using human cDNA libraries from liver, brain, spleen and bronchial epithelia [Le Breton M et al., 2011]	Human	NS5 [Le Breton M et al., 2011]
EMILIN1	elastin microfibril interfacer 1	11117		[Le Breton M et al., 2011]	22014111	TBEV (strain 263)	in vitro, high-throughput yeast two-hybrid screen using human cDNA libraries from liver, brain, spleen and bronchial epithelia [Le Breton M et al., 2011]	Human	NS5 [Le Breton M et al., 2011]
ENO1	enolase 1	2023		[Le Breton M et al., 2011]	22014111	TBEV (strain 263)	in vitro, high-throughput yeast two-hybrid screen using human cDNA libraries from liver, brain, spleen and bronchial epithelia [Le Breton M et al., 2011]	Human	NS5 [Le Breton M et al., 2011]
FAM184A	family with sequence similarity 184 member A	79632		[Le Breton M et al., 2011]	22014111	TBEV (strain 263)	in vitro, high-throughput yeast two-hybrid screen using human cDNA libraries from liver, brain, spleen and bronchial epithelia [Le Breton M et al., 2011]	Human	NS5 [Le Breton M et al., 2011]
GOPC	golgi associated PDZ and coiled-coil motif containing	57120		[Le Breton M et al., 2011]	22014111	TBEV (strain 263)	in vitro, high-throughput yeast two-hybrid screen using human cDNA libraries from liver, brain, spleen and bronchial epithelia [Le Breton M et al., 2011]	Human	NS5 [Le Breton M et al., 2011]
GRN	granulin precursor	2896		[Le Breton M et al., 2011]	22014111	TBEV (strain 263)	in vitro, high-throughput yeast two-hybrid screen using human cDNA libraries from liver, brain, spleen and bronchial epithelia [Le Breton M et al., 2011]	Human	NS5 [Le Breton M et al., 2011]
HNRNPF	heterogeneous nuclear ribonucleoprotein F	3185	HNRPF	[Le Breton M et al., 2011]	22014111	TBEV (strain 263)	in vitro, high-throughput yeast two-hybrid screen using human cDNA libraries from liver, brain, spleen and bronchial epithelia [Le Breton M et al., 2011]	Human	NS5 [Le Breton M et al., 2011]
JAG1	jagged 1	182		[Le Breton M et al., 2011]	22014111	TBEV (strain 263)	in vitro, high-throughput yeast two-hybrid screen using human cDNA libraries from liver, brain, spleen and bronchial epithelia [Le Breton M et al., 2011]	Human	NS5 [Le Breton M et al., 2011]
KAT5	lysine acetyltransferase 5	10524		[Le Breton M et al., 2011]	22014111	TBEV (strain 263)	in vitro, high-throughput yeast two-hybrid screen using human cDNA libraries from liver, brain, spleen and bronchial epithelia [Le Breton M et al., 2011]	Human	NS5 [Le Breton M et al., 2011]
LAMB2	laminin subunit beta 2	3913		[Le Breton M et al., 2011]	22014111	TBEV (strain 263)	in vitro, high-throughput yeast two-hybrid screen using human cDNA libraries from liver, brain, spleen and bronchial epithelia [Le Breton M et al., 2011]	Human	NS5 [Le Breton M et al., 2011]
MLPH	melanophilin	79083		[Le Breton M et al., 2011]	22014111	TBEV (strain 263)	in vitro, high-throughput yeast two-hybrid screen using human cDNA libraries from liver, brain, spleen and bronchial epithelia [Le Breton M et al., 2011]	Human	NS5 [Le Breton M et al., 2011]
MYH9	myosin heavy chain 9	4627		[Le Breton M et al., 2011]	22014111	TBEV (strain 263)	in vitro, high-throughput yeast two-hybrid screen using human cDNA libraries from liver, brain, spleen and bronchial epithelia [Le Breton M et al., 2011]	Human	NS5 [Le Breton M et al., 2011]
PDE4DIP	phosphodiesterase 4D interacting protein	9659		[Le Breton M et al., 2011]	22014111	TBEV (strain 263)	in vitro, high-throughput yeast two-hybrid screen using human cDNA libraries from liver, brain, spleen and bronchial epithelia [Le Breton M et al., 2011]	Human	NS5 [Le Breton M et al., 2011]
PHC2	polyhomeotic homolog 2	1912		[Le Breton M et al., 2011]	22014111	TBEV (strain 263)	in vitro, high-throughput yeast two-hybrid screen using human cDNA libraries from liver, brain, spleen and bronchial epithelia [Le Breton M et al., 2011]	Human	NS5 [Le Breton M et al., 2011]
RNF125	ring finger protein 12	54941		[Le Breton M et al., 2011]	22014111	TBEV (strain 263)	in vitro, high-throughput yeast two-hybrid screen using human cDNA libraries from liver, brain, spleen and bronchial epithelia [Le Breton M et al., 2011]	Human	NS5 [Le Breton M et al., 2011]
PHAX	phosphorylated adaptor for RNA export	51808	RNUXA	[Le Breton M et al., 2011]	22014111	TBEV (strain 263)	in vitro, high-throughput yeast two-hybrid screen using human cDNA libraries from liver, brain, spleen and bronchial epithelia [Le Breton M et al., 2011]	Human	NS5 [Le Breton M et al., 2011]
SCRIB	scribbled planar cell polarity protein	23513		[Le Breton M et al., 2011]	22014111	TBEV (strain 263)	in vitro, high-throughput yeast two-hybrid screen using human cDNA libraries from liver, brain, spleen and bronchial epithelia [Le Breton M et al., 2011]	Human	NS5 [Le Breton M et al., 2011]
SMARCB1	SWI/SNF related, matrix associated, actin dependent regulator of chromatin, subfamily b, member 1	6598		[Le Breton M et al., 2011]	22014111	TBEV (strain 263)	in vitro, high-throughput yeast two-hybrid screen using human cDNA libraries from liver, brain, spleen and bronchial epithelia [Le Breton M et al., 2011]	Human	NS5 [Le Breton M et al., 2011]
TAF15	TATA-box binding protein associated factor 15	8148		[Le Breton M et al., 2011]	22014111	TBEV (strain 263)	in vitro, high-throughput yeast two-hybrid screen using human cDNA libraries from liver, brain, spleen and bronchial epithelia [Le Breton M et al., 2011]	Human	NS5 [Le Breton M et al., 2011]
TOM1L1	target of myb1 like 1 membrane trafficking protein	10040		[Le Breton M et al., 2011]	22014111	TBEV (strain 263)	in vitro, high-throughput yeast two-hybrid screen using human cDNA libraries from liver, brain, spleen and bronchial epithelia [Le Breton M et al., 2011]	Human	NS5 [Le Breton M et al., 2011]
TRIM21	tripartite motif containing 21	6737		[Le Breton M et al., 2011]	22014111	TBEV (strain 263)	in vitro, high-throughput yeast two-hybrid screen using human cDNA libraries from liver, brain, spleen and bronchial epithelia [Le Breton M et al., 2011]	Human	NS5 [Le Breton M et al., 2011]
TXNDC9	thioredoxin domain containing 9	10190		[Le Breton M et al., 2011]	22014111	TBEV (strain 263)	in vitro, high-throughput yeast two-hybrid screen using human cDNA libraries from liver, brain, spleen and bronchial epithelia [Le Breton M et al., 2011]	Human	NS5 [Le Breton M et al., 2011]
TYK2	tyrosine kinase 2	7297		[Le Breton M et al., 2011]	22014111	TBEV (strain 263)	in vitro, high-throughput yeast two-hybrid screen using human cDNA libraries from liver, brain, spleen and bronchial epithelia [Le Breton M et al., 2011]	Human	NS5 [Le Breton M et al., 2011]
VIM	vimentin	7431		[Le Breton M et al., 2011]	22014111	TBEV (strain 263)	in vitro, high-throughput yeast two-hybrid screen using human cDNA libraries from liver, brain, spleen and bronchial epithelia [Le Breton M et al., 2011]	Human	NS5 [Le Breton M et al., 2011]
VPS11	VPS11, CORVET/HOPS core subunit	55823		[Le Breton M et al., 2011]	22014111	TBEV (strain 263)	in vitro, high-throughput yeast two-hybrid screen using human cDNA libraries from liver, brain, spleen and bronchial epithelia [Le Breton M et al., 2011]	Human	NS5 [Le Breton M et al., 2011]
ZBTB17	zinc finger and BTB domain containing 17	7709		[Le Breton M et al., 2011]	22014111	TBEV (strain 263)	in vitro, high-throughput yeast two-hybrid screen using human cDNA libraries from liver, brain, spleen and bronchial epithelia [Le Breton M et al., 2011]	Human	NS5 [Le Breton M et al., 2011]
ZCCHC17	zinc finger CCHC-type containing 17	51538		[Le Breton M et al., 2011]	22014111	TBEV (strain 263)	in vitro, high-throughput yeast two-hybrid screen using human cDNA libraries from liver, brain, spleen and bronchial epithelia [Le Breton M et al., 2011]	Human	NS5 [Le Breton M et al., 2011]
TLR7	toll like receptor 7	51284		[Dillmann C et al., 2016]	26783340	TBEV (FSME-IMMUN -inactivated whole virus vaccine against TBE)	in vitro, human plasmacytoid dendritic cells (pDCs)	Human	FSME-IMMUN -inactivated whole virus vaccine against TBE [Dillmann C et al., 2016]
References	PMID
[Ellencrona K et al., 2009]	19199833	Ellencrona K, Syed A, Johansson M.	Flavivirus NS5 associates with host-cell proteins zonula occludens-1 (ZO-1) and regulating synaptic membrane exocytosis-2 (RIMS2) via an internal PDZ binding mechanism.			Biol Chem. 2009 Apr;390(4):319-23. doi: 10.1515/BC.2009.041.
[Melik W et al., 2012]	22796133	Melik W, Ellencrona K, Wigerius M, Hedström C, Elväng A, Johansson M.	Two PDZ binding motifs within NS5 have roles in Tick-borne encephalitis virus replication.			Virus Res. 2012 Oct;169(1):54-62. doi: 10.1016/j.virusres.2012.07.001. Epub 2012 Jul 10.
[Bavia L e al.,2016]	27233361	Bavia L, Mosimann AL, Aoki MN, Duarte Dos Santos CN.	A glance at subgenomic flavivirus RNAs and microRNAs in flavivirus infections.			Virol J. 2016 May 28;13:84. doi: 10.1186/s12985-016-0541-3.
[Werme K et al 2008]	18042258	Werme K, Wigerius M, Johansson M.	Tick-borne encephalitis virus NS5 associates with membrane protein scribble and impairs interferon-stimulated JAK-STAT signalling.			Cell Microbiol. 2008 Mar;10(3):696-712. Epub 2007 Nov 27.
[Stadler K et al., 1997]	9343204	Stadler K, Allison SL, Schalich J, Heinz FX.	Proteolytic activation of tick-borne encephalitis virus by furin.			J Virol. 1997 Nov;71(11):8475-81.
[Zidane N et al., 2012]	23137297	Zidane N, Ould-Abeih MB, Petit-Topin I, Bedouelle H.	The folded and disordered domains of human ribosomal protein SA have both idiosyncratic and shared functions as membrane receptors.			Biosci Rep. 2012 Dec 20;33(1):113-24. doi: 10.1042/BSR20120103.
[Protopopova EV et al., 1997]	9499239	Protopopova EV, Konavalova SN, Loktev VB.	Isolation of a cellular receptor for tick-borne encephalitis virus using anti-idiotypic antibodies			Vopr Virusol. 1997 Nov-Dec;42(6):264-8 [Article in Russian]
[Malygin AA et al., 2009]	19961413	Malygin AA1, Bondarenko EI, Ivanisenko VA, Protopopova EV, Karpova GG, Loktev VB.	C-terminal fragment of human laminin-binding protein contains a receptor domain for venezuelan equine encephalitis and tick-borne encephalitis viruses.			Biochemistry (Mosc). 2009 Dec;74(12):1328-36.
[Zaitsev BN et al., 2014]	25319621	Zaitsev BN, Benedetti F, Mikhaylov AG, Korneev DV, Sekatskii SK, Karakouz T, Belavin PA, Netesova NA, Protopopova EV, Konovalova SN, Dietler G, Loktev VB.	Force-induced globule-coil transition in laminin binding protein and its role for viral-cell membrane fusion.			J Mol Recognit. 2014 Dec;27(12):727-38. doi: 10.1002/jmr.2399.
[Albornoz A et al., 2014]	24696465	Albornoz A, Carletti T2, Corazza G1, Marcello A3.	The stress granule component TIA-1 binds tick-borne encephalitis virus RNA and is recruited to perinuclear sites of viral replication to inhibit viral translation.			J Virol. 2014 Jun;88(12):6611-22. doi: 10.1128/JVI.03736-13. Epub 2014 Apr 2.
[Lubick KJ et al., 2015]	26159719	Lubick KJ, Robertson SJ1, McNally KL1, Freedman BA1, Rasmussen AL2, Taylor RT3, Walts AD4, Tsuruda S5, Sakai M5, Ishizuka M5, Boer EF1, Foster EC1, Chiramel AI1, Addison CB1, Green R2, Kastner DL6, Katze MG2, Holland SM7, Forlino A8, Freeman AF7, Boehm M4, Yoshii K5, Best SM9.	Flavivirus Antagonism of Type I Interferon Signaling Reveals Prolidase as a Regulator of IFNAR1 Surface Expression.			Cell Host Microbe. 2015 Jul 8;18(1):61-74. doi: 10.1016/j.chom.2015.06.007.
[Le Breton M et al., 2011]	22014111	Le Breton M, Meyniel-Schicklin L, Deloire A, Coutard B, Canard B, de Lamballerie X, Andre P, Rabourdin-Combe C, Lotteau V, Davoust N.	Flavivirus NS3 and NS5 proteins interaction network: a high-throughput yeast two-hybrid screen.			BMC Microbiol. 2011 Oct 20;11:234. doi: 10.1186/1471-2180-11-234.
[Dillmann C et al., 2016]	26783340	Dillmann C1, Ringel C1, Ringleb J1, Mora J1, Olesch C1, Fink AF1, Roberts E2, Brüne B1, Weigert A3.	S1PR4 Signaling Attenuates ILT 7 Internalization To Limit IFN-α Production by Human Plasmacytoid Dendritic Cells.			J Immunol. 2016 Feb 15;196(4):1579-90. doi: 10.4049/jimmunol.1403168. Epub 2016 Jan 18.

## Sheet: S2_Up_down
Table S2.
Up or down regulated dataset
Human genes (76) encoding mRNAs (or proteins) that were up- or down-regulated in response to TBEV infection.
All genes were collected from the research papers.
If the publication described a non-human mammalian gene/protein, the homologous human gene was found and included into the catalog.
If there was evidence that the level of an active form of the protein changed in response to TBEV infection, the gene encoding such protein was also included into this dataset.
EntrezGene Official Symbol	Official Full Name	EntrezGene Gene ID	Also known as	References	PMID	Virus, strain	Method in vivo/in vitro	Host organism	Experiment (injection, time of induction)	Inductor (TBEV or protein)	Effect	mRNA expression level or protein expression level
GFAP	glial fibrillary acidic protein	2670		[Palus M et al., 2014a]	25000960	TBEV (strain Neudoerfl)	in vitro, primary human brain cortex astrocytes (HBCA), real-time RT-PCR. [Palus M et al., 2014]	Human	Monolayer HBCA cultures grown in 96-well plates were inoculated with virus diluted in the culture medium to an m.o.i. of 5. 1-15 days [Palus M et al., 2014]	TBEV	Expression was upregulated	mRNA
TNF	tumor necrosis factor	7124	tumour necrosis factor α	[Palus M et al., 2014a]	25000960	TBEV (strain Neudoerfl)	in vitro, primary human brain cortex astrocytes (HBCA), real-time RT-PCR. [Palus M et al., 2014]	Human	Monolayer HBCA cultures grown in 96-well plates were inoculated with virus diluted in the culture medium to an m.o.i. of 5. 1-15 days [Palus M et al., 2014]	TBEV	Expression was upregulated	mRNA
IFNA1	interferon alpha 1	3439	interferon alpha	[Palus M et al., 2014a]	25000960	TBEV (strain Neudoerfl)	in vitro, primary human brain cortex astrocytes (HBCA), real-time RT-PCR. [Palus M et al., 2014]	Human	Monolayer HBCA cultures grown in 96-well plates were inoculated with virus diluted in the culture medium to an m.o.i. of 5. 1-15 days [Palus M et al., 2014]	TBEV	Expression was upregulated	mRNA
IL1B	interleukin 1 beta	3553		[Palus M et al., 2014a]	25000960	TBEV (strain Neudoerfl)	in vitro, primary human brain cortex astrocytes (HBCA), real-time RT-PCR. [Palus M et al., 2014]	Human	Monolayer HBCA cultures grown in 96-well plates were inoculated with virus diluted in the culture medium to an m.o.i. of 5. 1-15 days [Palus M et al., 2014]	TBEV	Expression was upregulated	mRNA
IL6	interleukin 6	3569		[Palus M et al., 2014a]	25000960	TBEV (strain Neudoerfl)	in vitro, primary human brain cortex astrocytes (HBCA), real-time RT-PCR. [Palus M et al., 2014]	Human	Monolayer HBCA cultures grown in 96-well plates were inoculated with virus diluted in the culture medium to an m.o.i. of 5. 1-15 days [Palus M et al., 2014]	TBEV	Expression was upregulated	mRNA
CXCL8	C-X-C motif chemokine ligand 8	3576	IL-8	[Palus M et al., 2014a]	25000960	TBEV (strain Neudoerfl)	in vitro, primary human brain cortex astrocytes (HBCA), real-time RT-PCR. [Palus M et al., 2014]	Human	Monolayer HBCA cultures grown in 96-well plates were inoculated with virus diluted in the culture medium to an m.o.i. of 5. 1-15 days [Palus M et al., 2014]	TBEV	Expression was upregulated	mRNA
CXCL10	C-X-C motif chemokine ligand 10	3627	IP-10/CXCL10, interferon γ-induced protein 10	[Palus M et al., 2014a]	25000960	TBEV (strain Neudoerfl)	in vitro, primary human brain cortex astrocytes (HBCA), real-time RT-PCR. [Palus M et al., 2014]	Human	Monolayer HBCA cultures grown in 96-well plates were inoculated with virus diluted in the culture medium to an m.o.i. of 5. 1-15 days [Palus M et al., 2014]	TBEV	Expression was upregulated	mRNA
CCL4	C-C motif chemokine ligand 4	6351	MIP-1b/CCL-4	[Palus M et al., 2014a]	25000960	TBEV (strain Neudoerfl)	in vitro, primary human brain cortex astrocytes (HBCA), real-time RT-PCR. [Palus M et al., 2014]	Human	Monolayer HBCA cultures grown in 96-well plates were inoculated with virus diluted in the culture medium to an m.o.i. of 5. 1-15 days [Palus M et al., 2014]	TBEV	Expression was upregulated	mRNA
MMP9	matrix metallopeptidase 9	4318		[Palus M et al., 2014a]	25000960	TBEV (strain Neudoerfl)	in vitro, primary human brain cortex astrocytes (HBCA), real-time RT-PCR. [Palus M et al., 2014]	Human	Monolayer HBCA cultures grown in 96-well plates were inoculated with virus diluted in the culture medium to an m.o.i. of 5. 1-15 days [Palus M et al., 2014]	TBEV	Expression was upregulated	mRNA
MMP9	matrix metallopeptidase 9	4318		[Palus M et al., 2014b]	25000960	TBEV	in vivo, serum [Palus M et al., 2014b]	Human	Serum MMP-9 and TIMP-1 levels were measured in patients with TBE and controls by ELISA [Palus M et al., 2014b]	TBEV	Expression was upregulated	protein
CCL5	C-C motif chemokine ligand 5	6352	RANTES	[Palus M et al., 2013]	23805778	TBEV ( strain Neudoerfl)	in vivo, mouse (BALB/c) brain, Real-time quantitative PCR [Palus M et al., 2013]	Mouse	All experiments were performed with European prototypic TBEV strain Neudoerfl. Mice were infected either subcutaneously (s.c.) into the scruff of the neck with 103 pfu or intracerebrally (i.c.) with 10 pfu of the virus. The brains were collected and cytokine production assayed on day 13 p.i. [Palus M et al., 2013]	TBEV	Expression was upregulated	mRNA
IFNG	interferon gamma	3458	IFN-γ	[Palus M et al., 2013]	23805778	TBEV ( strain Neudoerfl)	in vivo, mouse (BALB/c) brain, Real-time quantitative PCR [Palus M et al., 2013]	Mouse	All experiments were performed with European prototypic TBEV strain Neudoerfl. Mice were infected either subcutaneously (s.c.) into the scruff of the neck with 103 pfu or intracerebrally (i.c.) with 10 pfu of the virus. The brains were collected and cytokine production assayed on day 13 p.i. [Palus M et al., 2013]	TBEV	Expression was upregulated	mRNA
TNF	tumor necrosis factor	7124	TNF-α	[Palus M et al., 2013]	23805778	TBEV ( strain Neudoerfl)	in vivo, mouse (BALB/c) brain, Real-time quantitative PCR [Palus M et al., 2013]	Mouse	All experiments were performed with European prototypic TBEV strain Neudoerfl. Mice were infected either subcutaneously (s.c.) into the scruff of the neck with 103 pfu or intracerebrally (i.c.) with 10 pfu of the virus. The brains were collected and cytokine production assayed on day 13 p.i. [Palus M et al., 2013]	TBEV	Expression was upregulated	mRNA
IL1B	interleukin 1 beta	3553		[Palus M et al., 2013]	23805778	TBEV ( strain Neudoerfl)	in vivo, mouse (BALB/c) brain, Real-time quantitative PCR [Palus M et al., 2013]	Mouse	All experiments were performed with European prototypic TBEV strain Neudoerfl. Mice were infected either subcutaneously (s.c.) into the scruff of the neck with 103 pfu or intracerebrally (i.c.) with 10 pfu of the virus. The brains were collected and cytokine production assayed on day 13 p.i. [Palus M et al., 2013]	TBEV	Expression was upregulated	mRNA
IL6	interleukin 6	3569		[Palus M et al., 2013]	23805778	TBEV ( strain Neudoerfl)	in vivo, mouse (BALB/c) brain, Real-time quantitative PCR [Palus M et al., 2013]	Mouse	All experiments were performed with European prototypic TBEV strain Neudoerfl. Mice were infected either subcutaneously (s.c.) into the scruff of the neck with 103 pfu or intracerebrally (i.c.) with 10 pfu of the virus. The brains were collected and cytokine production assayed on day 13 p.i. [Palus M et al., 2013]	TBEV	Expression was upregulated	mRNA
IL10	interleukin 10	3586		[Palus M et al., 2013]	23805778	TBEV ( strain Neudoerfl)	in vivo, mouse (BALB/c) brain, Real-time quantitative PCR [Palus M et al., 2013]	Mouse	All experiments were performed with European prototypic TBEV strain Neudoerfl. Mice were infected either subcutaneously (s.c.) into the scruff of the neck with 103 pfu or intracerebrally (i.c.) with 10 pfu of the virus. The brains were collected and cytokine production assayed on day 13 p.i. [Palus M et al., 2013]	TBEV	Expression was upregulated	mRNA
CCL2	C-C motif chemokine ligand 2	6347	MCP-1/CCL2, monocyte chemoattractant protein	[Palus M et al., 2013]	23805778	TBEV ( strain Neudoerfl)	in vivo, mouse (BALB/c) brain, Real-time quantitative PCR [Palus M et al., 2013]	Mouse	All experiments were performed with European prototypic TBEV strain Neudoerfl. Mice were infected either subcutaneously (s.c.) into the scruff of the neck with 103 pfu or intracerebrally (i.c.) with 10 pfu of the virus. The brains were collected and cytokine production assayed on day 13 p.i. [Palus M et al., 2013]	TBEV	Expression was upregulated	mRNA
CXCL10	C-X-C motif chemokine ligand 10	3627	IP-10/CXCL10, IFN-γ-induced protein 10	[Palus M et al., 2013]	23805778	TBEV ( strain Neudoerfl)	in vivo, mouse (BALB/c) brain, Real-time quantitative PCR [Palus M et al., 2013]	Mouse	All experiments were performed with European prototypic TBEV strain Neudoerfl. Mice were infected either subcutaneously (s.c.) into the scruff of the neck with 103 pfu or intracerebrally (i.c.) with 10 pfu of the virus. The brains were collected and cytokine production assayed on day 13 p.i. [Palus M et al., 2013]	TBEV	Expression was upregulated	mRNA
CCL3	C-C motif chemokine ligand 3	6348	MIP-1α, macrophage inflammatory protein 1α	[Palus M et al., 2013]	23805778	TBEV ( strain Neudoerfl)	in vivo, mouse (BALB/c) brain, Real-time quantitative PCR [Palus M et al., 2013]	Mouse	All experiments were performed with European prototypic TBEV strain Neudoerfl. Mice were infected either subcutaneously (s.c.) into the scruff of the neck with 103 pfu or intracerebrally (i.c.) with 10 pfu of the virus. The brains were collected and cytokine production assayed on day 13 p.i. [Palus M et al., 2013]	TBEV	Expression was upregulated	mRNA
CCL4	C-C motif chemokine ligand 4	6351	MIP-1beta	[Palus M et al., 2013]	23805778	TBEV ( strain Neudoerfl)	in vivo, mouse (BALB/c) brain, Real-time quantitative PCR [Palus M et al., 2013]	Mouse	All experiments were performed with European prototypic TBEV strain Neudoerfl. Mice were infected either subcutaneously (s.c.) into the scruff of the neck with 103 pfu or intracerebrally (i.c.) with 10 pfu of the virus. The brains were collected and cytokine production assayed on day 13 p.i. [Palus M et al., 2013]	TBEV	Expression was upregulated	mRNA
IL1A	interleukin 1 alpha	3552		[Palus M et al., 2013]	23805778	TBEV ( strain Neudoerfl)	in vivo, mouse (BALB/c) brain, Real-time quantitative PCR [Palus M et al., 2013]	Mouse	All experiments were performed with European prototypic TBEV strain Neudoerfl. Mice were infected either subcutaneously (s.c.) into the scruff of the neck with 103 pfu or intracerebrally (i.c.) with 10 pfu of the virus. The brains were collected and cytokine production assayed on day 13 p.i. [Palus M et al., 2013]	TBEV	Expression was upregulated	mRNA
IL2	interleukin 2	3558		[Palus M et al., 2013]	23805778	TBEV ( strain Neudoerfl)	in vivo, mouse (BALB/c) brain, Real-time quantitative PCR [Palus M et al., 2013]	Mouse	All experiments were performed with European prototypic TBEV strain Neudoerfl. Mice were infected either subcutaneously (s.c.) into the scruff of the neck with 103 pfu or intracerebrally (i.c.) with 10 pfu of the virus. The brains were collected and cytokine production assayed on day 13 p.i. [Palus M et al., 2013]	TBEV	Expression was upregulated	mRNA
NQO1	NAD(P)H quinone dehydrogenase 1	1728		[Kuzmenko YV et al., 2016a]	27875810	TBEV	in vitro, HEK 293T cells (Human Embryonic Kidney 293 transformed with large T antigen), RT-qPCR [Kuzmenko YV et al., 2016a]	Human	HEK 293T cells were transfected with pVax NS1. Two days after transfection HEK 293T cells were collected and total RNA was isolated. [Kuzmenko YV et al., 2016a]	NS1	Expression was upregulated	mRNA
HMOX1	heme oxygenase 1	3162		[Kuzmenko YV et al., 2016a]	27875810	TBEV	in vitro, HEK 293T cells (Human Embryonic Kidney 293 transformed with large T antigen), RT-qPCR [Kuzmenko YV et al., 2016a]	Human	HEK 293T cells were transfected with pVax NS1. Two days after transfection HEK 293T cells were collected and total RNA was isolated. [Kuzmenko YV et al., 2016a]	NS1	Expression was upregulated	mRNA
PSMB8	proteasome subunit beta 8	5696		[Kuzmenko YV et al., 2016b]	27239857	TBEV (Western subtype)	in vitro, HeLa [Kuzmenko YV et al., 2016b]	Human	HeLa cells were transfected with a plasmid encoding NS1. Two days after transfection the level of mRNA was evaluated by quantitative real-time RT PCR [Kuzmenko YV et al., 2016b]	NS1	Expression was upregulated	mRNA
PSMB10	proteasome subunit beta 10	5699		[Kuzmenko YV et al., 2016b]	27239857	TBEV (Western subtype)	in vitro, HeLa [Kuzmenko YV et al., 2016b]	Human	HeLa cells were transfected with a plasmid encoding NS1. Two days after transfection the level of mRNA was evaluated by quantitative real-time RT PCR [Kuzmenko YV et al., 2016b]	NS1	Expression was upregulated	mRNA
IFNB1	interferon beta 1	3456		[Lindqvist R et al., 2016]	27776548	TBEV	in vitro, Primary astrocytes and MEFs (mouse embryonic fibroblasts) [Lindqvist R et al., 2016]	Mouse	Primary astrocytes and MEFs were infected with TBEV using MOI 0.1. Expression levels were determined by qPCR after 6-48 h after infection	TBEV	Expression was upregulated	mRNA
IFNA2	interferon alpha 2	3440		[Lindqvist R et al., 2016]	27776548	TBEV	in vitro, Primary astrocytes and MEFs (mouse embryonic fibroblasts) [Lindqvist R et al., 2016]	Mouse	Primary astrocytes and MEFs were infected with TBEV using MOI 0.1. Expression levels were determined by qPCR after 6-48 h after infection	TBEV	Expression was upregulated	mRNA
RSAD2	radical S-adenosyl methionine domain containing 2	91543	Viperin	[Lindqvist R et al., 2016]	27776548	TBEV	in vitro, Primary astrocytes and MEFs (mouse embryonic fibroblasts) [Lindqvist R et al., 2016]	Mouse	Primary mouse astrocytes and MEFs were infected with TBEV MOI 0.1, and total cell RNA was extracted after 6-48 h. Expression level was measured by qPCR analysis.	TBEV	Expression was upregulated	mRNA
CCL5	C-C motif chemokine ligand 5	6352	RANTES	[Zhang X et al., 2016]	27576490	TBEV, Far Eastern strain	in vivo: mouse, in vitro: human brain-derived cell lines and primary progenitor-derived astrocytes [Zhang X et al., 2016]	Mouse, Human	BALB/c mice were intracerebrally injected with TBEV, followed by protein array analysis after 2-11 days [Zhang X et al., 2016] Human cells were infected with TBEV WH2012 at a multiplicity of infection (MOI) of 1. Total RNA was extracted from cell lysates at 6, 24, 48, and 72 h post inoculation. RANTES mRNA was quantified by real-time PCR [Zhang X et al., 2016]	TBEV	Expression was upregulated	mRNA
DDX58	DExD/H-box helicase 58	23586	RIG-I	[Zhang X et al., 2016]	27576490	TBEV, Far Eastern strain	in vitro: Human T98G cells [Zhang X et al., 2016]	Human	Human T98G cells were infected with TBEV. After 24-48 h Western blot analysis was performed to examine levels of p-IRF-3, IRF-3, p-TBK1, TBK1, RIG-I, MDA5, IkBα, and β-actin	TBEV	Expression was upregulated	protein
IFIH1	interferon induced with helicase C domain 1	64135	MDA5	[Zhang X et al., 2016]	27576490	TBEV, Far Eastern strain	in vitro: Human T98G cells [Zhang X et al., 2016]	Human	Human T98G cells were infected with TBEV. After 24-48 h Western blot analysis was performed to examine levels of p-IRF-3, IRF-3, p-TBK1, TBK1, RIG-I, MDA5, IkBα, and β-actin	TBEV	Expression was upregulated	protein
TBK1	TANK binding kinase 1	29110		[Zhang X et al., 2016]	27576490	TBEV, Far Eastern strain	in vitro: Human T98G cells [Zhang X et al., 2016]	Human	Human T98G cells were infected with TBEV. After 24-48 h Western blot analysis was performed to examine levels of p-IRF-3, IRF-3, p-TBK1, TBK1, RIG-I, MDA5, IkBα, and β-actin	TBEV	Phosphorilation was upregulated	protein (phosphorylated)
IRF3	interferon regulatory factor 3	3661		[Zhang X et al., 2016]	27576490	TBEV, Far Eastern strain	in vitro: Human T98G cells [Zhang X et al., 2016]	Human	Human T98G cells were infected with TBEV. After 24-48 h Western blot analysis was performed to examine levels of p-IRF-3, IRF-3, p-TBK1, TBK1, RIG-I, MDA5, IkBα, and β-actin	TBEV	Phosphorilation was upregulated	protein (phosphorylated)
IL2	interleukin 2	3558		[Blom K et al., 2016]	27543616	TBEV	in vivo, NK cells and plasma [Blom K et al., 2016]	Human	PBMCs, plasma, and whole blood were obtained from 20 confirmed TBEVinfected patients . Plasma concentrations were detected using a custom-made multiplex kit (Bio-Rad) [Blom K et al., 2016]	TBEV	Expression was upregulated	protein
IL12A	interleukin 12A	3592		[Blom K et al., 2016]	27543616	TBEV	in vivo, NK cells and plasma [Blom K et al., 2016]	Human	PBMCs, plasma, and whole blood were obtained from 20 confirmed TBEVinfected patients . Plasma concentrations were detected using a custom-made multiplex kit (Bio-Rad) [Blom K et al., 2016]	TBEV	Expression was upregulated	protein
IL12B	interleukin 12B	3593		[Blom K et al., 2016]	27543616	TBEV	in vivo, NK cells and plasma [Blom K et al., 2016]	Human	PBMCs, plasma, and whole blood were obtained from 20 confirmed TBEVinfected patients . Plasma concentrations were detected using a custom-made multiplex kit (Bio-Rad) [Blom K et al., 2016]	TBEV	Expression was upregulated	protein
IL15	interleukin 15	3600		[Blom K et al., 2016]	27543616	TBEV	in vivo, NK cells and plasma [Blom K et al., 2016]	Human	PBMCs, plasma, and whole blood were obtained from 20 confirmed TBEVinfected patients . Plasma concentrations were detected using a custom-made multiplex kit (Bio-Rad) [Blom K et al., 2016]	TBEV	Expression was upregulated	protein
IL18	interleukin 18	3606		[Blom K et al., 2016]	27543616	TBEV	in vivo, NK cells and plasma [Blom K et al., 2016]	Human	PBMCs, plasma, and whole blood were obtained from 20 confirmed TBEVinfected patients . Plasma concentrations were detected using a custom-made multiplex kit (Bio-Rad) [Blom K et al., 2016]	TBEV	Expression was upregulated	protein
IFNA1	interferon alpha 1	3439	IFN-a	[Blom K et al., 2016]	27543616	TBEV	in vivo, NK cells and plasma [Blom K et al., 2016]	Human	PBMCs, plasma, and whole blood were obtained from 20 confirmed TBEVinfected patients . Plasma concentrations were detected using a custom-made multiplex kit (Bio-Rad) [Blom K et al., 2016]	TBEV	Expression was upregulated	protein
IFNG	interferon gamma	3458		[Blom K et al., 2016]	27543616	TBEV	in vivo, plasma [Blom K et al., 2016]	Human	PBMCs, plasma, and whole blood were obtained from 20 confirmed TBEVinfected patients . Plasma concentrations were detected using a custom-made multiplex kit (Bio-Rad) [Blom K et al., 2016]	TBEV	Expression was upregulated	protein
TNF	tumor necrosis factor	7124		[Blom K et al., 2016]	27543616	TBEV	in vivo, plasma [Blom K et al., 2016]	Human	PBMCs, plasma, and whole blood were obtained from 20 confirmed TBEVinfected patients . Plasma concentrations were detected using a custom-made multiplex kit (Bio-Rad) [Blom K et al., 2016]	TBEV	Expression was upregulated	protein
IL6	interleukin 6	3569		[Blom K et al., 2016]	27543616	TBEV	in vivo, plasma [Blom K et al., 2016]	Human	PBMCs, plasma, and whole blood were obtained from 20 confirmed TBEVinfected patients . Plasma concentrations were detected using a custom-made multiplex kit (Bio-Rad) [Blom K et al., 2016]	TBEV	Expression was upregulated	protein
CXCL8	C-X-C motif chemokine ligand 8	3576	IL-8	[Blom K et al., 2016]	27543616	TBEV	in vivo, plasma [Blom K et al., 2016]	Human	PBMCs, plasma, and whole blood were obtained from 20 confirmed TBEVinfected patients . Plasma concentrations were detected using a custom-made multiplex kit (Bio-Rad) [Blom K et al., 2016]	TBEV	Expression was upregulated	protein
MKI67	marker of proliferation Ki-67	4288	Ki67	[Blom K et al., 2016]	27543616	TBEV	in vivo, human NK cells in response to TBEV infection [Blom K et al., 2016]	Human	NK cells. Flow cytometry using anti-Ki67 FITC	TBEV	Expression was upregulated	protein
BCL2	BCL2, apoptosis regulator	596		[Blom K et al., 2016]	27543616	TBEV	in vivo, human NK cells in response to TBEV infection [Blom K et al., 2016]	Human	NK cells. Flow cytometry using anti–Bcl-2 PE	TBEV	Expression was downregulated	protein
PRF1	perforin 1	5551		[Blom K et al., 2016]	27543616	TBEV	in vivo, human NK cells in response to TBEV infection [Blom K et al., 2016]	Human	NK cells. Flow cytometry using anti-perforin FITC	TBEV	Expression was downregulated	protein
GZMB	granzyme B	3002		[Blom K et al., 2016]	27543616	TBEV	in vivo, human NK cells in response to TBEV infection [Blom K et al., 2016]	Human	NK cells. Flow cytometry using anti-granzyme B allophycocyanin	TBEV	Expression was downregulated	protein
OAS1	2'-5'-oligoadenylate synthetase 1	4938		[Yoshii K et al., 2013]	23266832	TBEV (Sofjin-HO or Oshima 5-10 strain)	in vivo, brain [Yoshii K et al., 2013]	Mouse	B6.MSM-Oas mice were infected with 104 pfu of the Sofjin-HO or Oshima 5-10 strain. At 3 and 6 days post-infection total brain tissue RNA were subjected to semi-quantitative RT-PCR	TBEV	Expression was upregulated	mRNA
IRF1	interferon regulatory factor 1	3659		[Robertson SJ et al., 2014]	24532583	TBEV (Sofjin strain)	in vitro, bone-marrow derived dendritic cells [Robertson SJ et al., 2014]	Mouse	Mouse bone-marrow derived dendritic cells (DCs) were infected with TBEV (Sofjin strain) for 28h and left untreated, or stimulated with LPS or LPS/IFNγ for 3 h. IRF-1 and IRF-8 were detected by immunoblot	TBEV	Expression was downregulated	protein
IFNG	interferon gamma	3458		[Aberle JH et al., 2015]	26465323	TBEV	in vivo, TBEV-specific polyfunctional human CD4+ T cells (L-2+IFN-γ+) [Aberle JH et al., 2015]	Human	PBMC samples from patients hospitalized with acute TBE were taken 2.3 weeks after onset of first symptoms (range 1–4 weeks), and additional 5 samples were obtained from individuals with past TBEV infection, collected 1.5 months to 23 years after TBE. Samples from TBE vaccinees had been collected 1 to 7 weeks after booster vaccination. Intracellular cytokine staining was performed using Caltag Lab…	TBEV versus formalin-inactivated TBE virus vaccine (FSME-Immun1 0.5 ml, Baxter)	Expression was upregulated	protein
IL2	interleukin 2	3558		[Aberle JH et al., 2015]	26465323	TBEV	in vivo, TBEV-specific polyfunctional human CD4+ T cells [Aberle JH et al., 2015]	Human	PBMC samples from patients hospitalized with acute TBE were taken 2.3 weeks after onset of first symptoms (range 1–4 weeks), and additional 5 samples were obtained from individuals with past TBEV infection, collected 1.5 months to 23 years after TBE. Samples from TBE vaccinees had been collected 1 to 7 weeks after booster vaccination. Intracellular cytokine staining was performed using Caltag Lab…	TBEV versus formalin-inactivated TBE virus vaccine (FSME-Immun1 0.5 ml, Baxter)	Expression was downregulated	protein
TBX21	T-box 21	30009	Tbet	[Aberle JH et al., 2015]	26465323	TBEV	in vivo, TBEV-specific polyfunctional human CD4+ T cells (L-2+IFN-γ+) [Aberle JH et al., 2015]	Human	PBMC samples from patients hospitalized with acute TBE were taken 2.3 weeks after onset of first symptoms (range 1–4 weeks), and additional 5 samples were obtained from individuals with past TBEV infection, collected 1.5 months to 23 years after TBE. Samples from TBE vaccinees had been collected 1 to 7 weeks after booster vaccination. Intracellular staining with the anti-Tbet-PE	TBEV versus formalin-inactivated TBE virus vaccine (FSME-Immun1 0.5 ml, Baxter)	Expression was upregulated	protein
ITGAM	integrin subunit alpha M	3684	CD11b	[Krylova NV et al., 2015]	25695407	TBEV (Dal’negorsk strain)	in vitro, monocytes [Krylova NV et al., 2015]	Human	The whole-blood samples (from 10 healthy donors) were infected with TBEV strains and analyzed for the virus binding to the blood cells, as well as expression of molecules on the surfaces at selected times (3, 6, and 24 h post-infection). Expression levels of adhesion and activation molecules on the human whole-blood cell surface were determined at 3 and 24 h p.i., using monoclonal antibodies (MAb…	TBEV	Expression was downregulated	protein
ICAM1	intercellular adhesion molecule 1	3383	CD54	[Krylova NV et al., 2015]	25695407	TBEV (Dal’negorsk strain)	in vitro, monocytes [Krylova NV et al., 2015]	Human	The whole-blood samples (from 10 healthy donors) were infected with TBEV strains and analyzed for the virus binding to the blood cells, as well as expression of molecules on the surfaces at selected times (3, 6, and 24 h post-infection). Expression levels of adhesion and activation molecules on the human whole-blood cell surface were determined at 3 and 24 h p.i., using monoclonal antibodies (MAb…	TBEV	Expression was downregulated	protein
ICAM1	intercellular adhesion molecule 1	3383	CD54	[Krylova NV et al., 2015]	25695407	TBEV (Primorye-183 strain)	in vitro, monocytes, granulocytes [Krylova NV et al., 2015]	Human	The whole-blood samples (from 10 healthy donors) were infected with TBEV strains and analyzed for the virus binding to the blood cells, as well as expression of molecules on the surfaces at selected times (3, 6, and 24 h post-infection). Expression levels of adhesion and activation molecules on the human whole-blood cell surface were determined at 3 and 24 h p.i., using monoclonal antibodies (MAb…	TBEV	Expression was upregulated	protein
CD69	CD69 molecule	969		[Krylova NV et al., 2015]	25695407	TBEV (Dal’negorsk strain)	in vitro, monocytes, NK cells [Krylova NV et al., 2015]	Human	The whole-blood samples (from 10 healthy donors) were infected with TBEV strains and analyzed for the virus binding to the blood cells, as well as expression of molecules on the surfaces at selected times (3, 6, and 24 h post-infection). Expression levels of adhesion and activation molecules on the human whole-blood cell surface were determined at 3 and 24 h p.i., using monoclonal antibodies (MAb…	TBEV	Expression was downregulated	protein
IL2RA	interleukin 2 receptor subunit alpha	3559	CD25	[Krylova NV et al., 2015]	25695407	TBEV (Dal’negorsk strain)	in vitro, NK cells [Krylova NV et al., 2015]	Human	The whole-blood samples (from 10 healthy donors) were infected with TBEV strains and analyzed for the virus binding to the blood cells, as well as expression of molecules on the surfaces at selected times (3, 6, and 24 h post-infection). Expression levels of adhesion and activation molecules on the human whole-blood cell surface were determined at 3 and 24 h p.i., using monoclonal antibodies (MAb…	TBEV	Expression was downregulated	protein
IL2RA	interleukin 2 receptor subunit alpha	3559	CD25	[Krylova NV et al., 2015]	25695407	TBEV (Primorye-183 strain)	in vitro, CD8 T-lymphocytes [Krylova NV et al., 2015]	Human	The whole-blood samples (from 10 healthy donors) were infected with TBEV strains and analyzed for the virus binding to the blood cells, as well as expression of molecules on the surfaces at selected times (3, 6, and 24 h post-infection). Expression levels of adhesion and activation molecules on the human whole-blood cell surface were determined at 3 and 24 h p.i., using monoclonal antibodies (MAb…	TBEV	Expression was upregulated	protein
FAS	Fas cell surface death receptor	355	CD95	[Krylova NV et al., 2015]	25695407	TBEV (Dal’negorsk strain)	in vitro, NK cells [Krylova NV et al., 2015]	Human	The whole-blood samples (from 10 healthy donors) were infected with TBEV strains and analyzed for the virus binding to the blood cells, as well as expression of molecules on the surfaces at selected times (3, 6, and 24 h post-infection). Expression levels of adhesion and activation molecules on the human whole-blood cell surface were determined at 3 and 24 h p.i., using monoclonal antibodies (MAb…	TBEV	Expression was downregulated	protein
FAS	Fas cell surface death receptor	355	CD95	[Krylova NV et al., 2015]	25695407	TBEV (Primorye-183 strain)	in vitro, NK cells [Krylova NV et al., 2015]	Human	The whole-blood samples (from 10 healthy donors) were infected with TBEV strains and analyzed for the virus binding to the blood cells, as well as expression of molecules on the surfaces at selected times (3, 6, and 24 h post-infection). Expression levels of adhesion and activation molecules on the human whole-blood cell surface were determined at 3 and 24 h p.i., using monoclonal antibodies (MAb…	TBEV	Expression was upregulated	protein
CD69	CD69 molecule	969		[Krylova NV et al., 2015]	25695407	TBEV (Dal’negorsk strain)	in vitro, CD8 T-lymphocytes [Krylova NV et al., 2015]	Human	The whole-blood samples (from 10 healthy donors) were infected with TBEV strains and analyzed for the virus binding to the blood cells, as well as expression of molecules on the surfaces at selected times (3, 6, and 24 h post-infection). Expression levels of adhesion and activation molecules on the human whole-blood cell surface were determined at 3 and 24 h p.i., using monoclonal antibodies (MAb…	TBEV	Expression was downregulated	protein
ITGAM	integrin subunit alpha M	3684	CD11b	[Krylova NV et al., 2015]	25695407	TBEV (Primorye-183 strain)	in vitro, monocytes, granulocytes, and NK cells [Krylova NV et al., 2015]	Human	The whole-blood samples (from 10 healthy donors) were infected with TBEV strains and analyzed for the virus binding to the blood cells, as well as expression of molecules on the surfaces at selected times (3, 6, and 24 h post-infection). Expression levels of adhesion and activation molecules on the human whole-blood cell surface were determined at 3 and 24 h p.i., using monoclonal antibodies (MAb…	TBEV	Expression was upregulated	protein
CD69	CD69 molecule	969		[Krylova NV et al., 2015]	25695407	TBEV (Primorye-183 strain)	in vitro, monocytes, granulocytes [Krylova NV et al., 2015]	Human	The whole-blood samples (from 10 healthy donors) were infected with TBEV strains and analyzed for the virus binding to the blood cells, as well as expression of molecules on the surfaces at selected times (3, 6, and 24 h post-infection). Expression levels of adhesion and activation molecules on the human whole-blood cell surface were determined at 3 and 24 h p.i., using monoclonal antibodies (MAb…	TBEV	Expression was upregulated	protein
CD69	CD69 molecule	969		[Krylova NV et al., 2015]	25695407	TBEV (Primorye-183 strain)	in vitro, NK cells, CD8 + Tlymphocytes, and CD4 + T-lymphocytes [Krylova NV et al., 2015]	Human	The whole-blood samples (from 10 healthy donors) were infected with TBEV strains and analyzed for the virus binding to the blood cells, as well as expression of molecules on the surfaces at selected times (3, 6, and 24 h post-infection). Expression levels of adhesion and activation molecules on the human whole-blood cell surface were determined at 3 and 24 h p.i., using monoclonal antibodies (MAb…	TBEV	Expression was upregulated	protein
IFNAR1	interferon alpha and beta receptor subunit 1	3454		[Lubick KJ et al., 2015]	26159719	TBEV (Sofjin strain)	in vitro, HEK293 (Human Embryonic Kidney) cells [Lubick KJ et al., 2015]	Human	HEK293 cells were infected with TBEV. IFNAR1 was examined using Immunoblot 24 and 48 h after infection	TBEV	Expression was downregulated	protein
IL10	interleukin 10	3586		[Grygorczuk S et al., 2015]	25461389	TBEV	in vivo, CSF and serum [Grygorczuk S et al., 2015]	Human	Cytokine concentrations were measured with commercial ELISA	TBEV	Expression was upregulated	protein
IFNB1	interferon beta 1	3456		[Grygorczuk S et al., 2015]	25461390	TBEV	in vivo, CSF and serum [Grygorczuk S et al., 2015]	Human	Cytokine concentrations were measured with commercial ELISA	TBEV	Expression was upregulated	protein
IFNL3	interferon lambda 3	282617	IL28B	[Grygorczuk S et al., 2015]	25461391	TBEV	in vivo, CSF [Grygorczuk S et al., 2015]	Human	Cytokine concentrations were measured with commercial ELISA	TBEV	Expression was upregulated	protein
PRF1	perforin 1	5551		[Blom K et al., 2015]	25611738	TBEV	In vivo, CD8 and CD4 T cells from TBEV infected patients [Blom K et al., 2015]	Human	CD8 or CD4 T cells , 7 days after hospitalization, Flow cytometry, monoclonal antibodies [Blom K et al., 2015]	TBEV	Expression was upregulated	protein
GZMB	granzyme B	3002		[Blom K et al., 2015]	25611738	TBEV	In vivo, CD8 T cells from TBEV infected patients [Blom K et al., 2015]	Human	CD8 or CD4 T cells , 7 days after hospitalization, Flow cytometry, monoclonal antibodies [Blom K et al., 2015]	TBEV	Expression was upregulated	protein
PDCD1	programmed cell death 1	5133	PD-1	[Blom K et al., 2015]	25611738	TBEV	In vivo, CD8 and CD4 T cells from TBEV infected patients [Blom K et al., 2015]	Human	CD8 or CD4 T cells , 7 days after hospitalization, Flow cytometry, monoclonal antibodies [Blom K et al., 2015]	TBEV	Expression was upregulated	protein
IL7R	interleukin 7 receptor	3575	CD127	[Blom K et al., 2015]	25611738	TBEV	In vivo, CD8 T cells from TBEV infected patients [Blom K et al., 2015]	Human	CD8 or CD4 T cells , 7 days after hospitalization, Flow cytometry, monoclonal antibodies [Blom K et al., 2015]	TBEV	Expression was downregulated	protein
BCL2	BCL2, apoptosis regulator	596		[Blom K et al., 2015]	25611738	TBEV	In vivo, CD8 and CD4 T cells from TBEV infected patients [Blom K et al., 2015]	Human	CD8 or CD4 T cells , 7 days after hospitalization, Flow cytometry, monoclonal antibodies [Blom K et al., 2015]	TBEV	Expression was downregulated	protein
CD27	CD27 molecule	939		[Blom K et al., 2015]	25611738	TBEV	In vivo, CD8 T cells from TBEV infected patients [Blom K et al., 2015]	Human	CD8 or CD4 T cells , 7 days after hospitalization, Flow cytometry, monoclonal antibodies [Blom K et al., 2015]	TBEV	Expression was downregulated	protein
TBX21	T-box 21	30009	T-bet	[Blom K et al., 2015]	25611738	TBEV	In vivo, CD8 T cells from TBEV infected patients [Blom K et al., 2015]	Human	CD8 or CD4 T cells , 7 days after hospitalization, Flow cytometry, monoclonal antibodies [Blom K et al., 2015]	TBEV	Expression was upregulated	protein
EOMES	eomesodermin	8320		[Blom K et al., 2015]	25611738	TBEV	In vivo, CD8 T cells from TBEV infected patients [Blom K et al., 2015]	Human	CD8 or CD4 T cells , 7 days after hospitalization, Flow cytometry, monoclonal antibodies [Blom K et al., 2015]	TBEV	Expression was upregulated	protein
IKZF2	IKAROS family zinc finger 2	22807	Helios	[Blom K et al., 2015]	25611738	TBEV	In vivo, CD8 T cells from TBEV infected patients [Blom K et al., 2015]	Human	CD8 or CD4 T cells , 7 days after hospitalization, Flow cytometry, monoclonal antibodies [Blom K et al., 2015]	TBEV	Expression was downregulated	protein
IL4	interleukin 4	3565		[Tun MM et al., 2014]	24938868	TBEV, Oshima strain, Sofjin strain	In vivo, spleen [Tun MM et al., 2014]	Mouse	Mice were sacrificed 5 or 9 days following TBEV infection, and spleens and brains were collected. mRNA levels were examined by SYBR real-time PCR [Tun MM et al., 2014]	TBEV	Expression was downregulated	mRNA
CXCL10	C-X-C motif chemokine ligand 10	3627	IP-10	[Zajkowska J et al., 2011]	22008312	TBEV	in vivo, serum, CSF [Zajkowska J et al., 2011]	Human	Concentration of chemokines in serum and CSF of patients were measured with ELISA kits (R&D Systems, USA)	TBEV	Expression was upregulated	protein
CXCL11	C-X-C motif chemokine ligand 11	6373	I-TAC	[Zajkowska J et al., 2011]	22008312	TBEV	in vivo, CSF [Zajkowska J et al., 2011]	Human	Concentration of chemokines in serum and CSF of patients were measured with ELISA kits (R&D Systems, USA)	TBEV	Expression was upregulated	protein
CXCL12	C-X-C motif chemokine ligand 12	6387	SDF-1α	[Zajkowska J et al., 2011]	22008312	TBEV	in vivo, CSF [Zajkowska J et al., 2011]	Human	Concentration of chemokines in serum and CSF of patients were measured with ELISA kits (R&D Systems, USA)	TBEV	Expression was upregulated	protein
CXCL13	C-X-C motif chemokine ligand 13	10563	BLC/BCA-1	[Zajkowska J et al., 2011]	22008312	TBEV	in vivo, serum, CSF [Zajkowska J et al., 2011]	Human	Concentration of chemokines in serum and CSF of patients were measured with ELISA kits (R&D Systems, USA)	TBEV	Expression was upregulated	protein
CD3E	CD3e molecule	916	CD3	[Fujii Y et al., 2011]	21830901	TBEV Oshima 5-10 strain	in vivo, brain [Fujii Y et al., 2011]	Mouse	Five-week old female C57BL/6j mice were subcutaneously inoculated with 103 PFU of TBEV. mRNAThe levels were analyzed at 13 dpi in mouse brains, using qPCR analysis [Fujii Y et al., 2011]	TBEV	Expression was upregulated	mRNA
CD4	CD4 molecule	920		[Fujii Y et al., 2011]	21830901	TBEV Oshima 5-10 strain	in vivo, brain [Fujii Y et al., 2011]	Mouse	Five-week old female C57BL/6j mice were subcutaneously inoculated with 103 PFU of TBEV. mRNAThe levels were analyzed at 13 dpi in mouse brains, using qPCR analysis [Fujii Y et al., 2011]	TBEV	Expression was upregulated	mRNA
CD8A	CD8a molecule	925	CD8	[Fujii Y et al., 2011]	21830901	TBEV Oshima 5-10 strain	in vivo, brain [Fujii Y et al., 2011]	Mouse	Five-week old female C57BL/6j mice were subcutaneously inoculated with 103 PFU of TBEV. mRNAThe levels were analyzed at 13 dpi in mouse brains, using qPCR analysis [Fujii Y et al., 2011]	TBEV	Expression was upregulated	mRNA
IL2RA	interleukin 2 receptor subunit alpha	3559	CD25	[Fujii Y et al., 2011]	21830901	TBEV Oshima 5-10 strain	in vivo, brain [Fujii Y et al., 2011]	Mouse	Five-week old female C57BL/6j mice were subcutaneously inoculated with 103 PFU of TBEV. mRNAThe levels were analyzed at 13 dpi in mouse brains, using qPCR analysis [Fujii Y et al., 2011]	TBEV	Expression was upregulated	mRNA
CD69	CD69 molecule	969		[Fujii Y et al., 2011]	21830901	TBEV Oshima 5-10 strain	in vivo, brain [Fujii Y et al., 2011]	Mouse	Five-week old female C57BL/6j mice were subcutaneously inoculated with 103 PFU of TBEV. mRNAThe levels were analyzed at 13 dpi in mouse brains, using qPCR analysis [Fujii Y et al., 2011]	TBEV	Expression was upregulated	mRNA
GZMM	granzyme M	3004	Gzm A	[Fujii Y et al., 2011]	21830901	TBEV Oshima 5-10 strain	in vivo, brain [Fujii Y et al., 2011]	Mouse	Five-week old female C57BL/6j mice were subcutaneously inoculated with 103 PFU of TBEV. mRNAThe levels were analyzed at 13 dpi in mouse brains, using qPCR analysis [Fujii Y et al., 2011]	TBEV	Expression was upregulated	mRNA
GZMB	granzyme B	3002	Gzm B	[Fujii Y et al., 2011]	21830901	TBEV Oshima 5-10 strain	in vivo, brain [Fujii Y et al., 2011]	Mouse	Five-week old female C57BL/6j mice were subcutaneously inoculated with 103 PFU of TBEV. mRNAThe levels were analyzed at 13 dpi in mouse brains, using qPCR analysis [Fujii Y et al., 2011]	TBEV	Expression was upregulated	mRNA
PRF1	perforin 1	5551		[Fujii Y et al., 2011]	21830901	TBEV Oshima 5-10 strain	in vivo, brain [Fujii Y et al., 2011]	Mouse	Five-week old female C57BL/6j mice were subcutaneously inoculated with 103 PFU of TBEV. mRNAThe levels were analyzed at 13 dpi in mouse brains, using qPCR analysis [Fujii Y et al., 2011]	TBEV	Expression was upregulated	mRNA
FASLG	Fas ligand	356	FasL	[Fujii Y et al., 2011]	21830901	TBEV Oshima 5-10 strain	in vivo, brain [Fujii Y et al., 2011]	Mouse	Five-week old female C57BL/6j mice were subcutaneously inoculated with 103 PFU of TBEV. mRNAThe levels were analyzed at 13 dpi in mouse brains, using qPCR analysis [Fujii Y et al., 2011]	TBEV	Expression was upregulated	mRNA
CD4	CD4 molecule	920		[Růžek D et al., 2011]	21629771	TBEV, strain Neudoerfl/IRE	in vivo, brain [Fujii Y et al., 2011]	Mouse	BALB/c, C57Bl/6 mice were infected subcutaneously with TBEV (100 pfu). 9-14 days after TBEV infection, mRNA quantitation by real-time RT-PCR [Růžek D et al., 2011]	TBEV	Expression was upregulated	mRNA
CD8A	CD8a molecule	925	CD8	[Růžek D et al., 2011]	21629771	TBEV, strain Neudoerfl/IRE	in vivo, brain [Fujii Y et al., 2011]	Mouse	BALB/c, C57Bl/6 mice were infected subcutaneously with TBEV (100 pfu). 9-14 days after TBEV infection, mRNA quantitation by real-time RT-PCR [Růžek D et al., 2011]	TBEV	Expression was upregulated	mRNA
TNF	tumor necrosis factor	7124	TNFa	[Růžek D et al., 2011]	21629771	TBEV, strain Neudoerfl/IRE	in vivo, brain [Fujii Y et al., 2011]	Mouse	BALB/c, C57Bl/6 mice were infected subcutaneously with TBEV (100 pfu). 9-14 days after TBEV infection, mRNA quantitation by real-time RT-PCR [Růžek D et al., 2011]	TBEV	Expression was upregulated	mRNA
IL6	interleukin 6	3569		[Růžek D et al., 2011]	21629771	TBEV, strain Neudoerfl/IRE	in vivo, brain [Fujii Y et al., 2011]	Mouse	BALB/c, C57Bl/6 mice were infected subcutaneously with TBEV (100 pfu). 9-14 days after TBEV infection, mRNA quantitation by real-time RT-PCR [Růžek D et al., 2011]	TBEV	Expression was upregulated	mRNA
ICAM1	intercellular adhesion molecule 1	3383		[Růžek D et al., 2011]	21629771	TBEV, strain Neudoerfl/IRE	in vivo, brain [Fujii Y et al., 2011]	Mouse	BALB/c, C57Bl/6 mice were infected subcutaneously with TBEV (100 pfu). 9-14 days after TBEV infection, mRNA quantitation by real-time RT-PCR [Růžek D et al., 2011]	TBEV	Expression was upregulated	mRNA
IFNG	interferon gamma	3458		[Růžek D et al., 2011]	21629771	TBEV, strain Neudoerfl/IRE	in vivo, brain [Fujii Y et al., 2011]	Mouse	BALB/c, C57Bl/6 mice were infected subcutaneously with TBEV (100 pfu). 9-14 days after TBEV infection, mRNA quantitation by real-time RT-PCR [Růžek D et al., 2011]	TBEV	Expression was upregulated	mRNA
CCL5	C-C motif chemokine ligand 5	6352	RANTES	[Růžek D et al., 2011]	21629771	TBEV, strain Neudoerfl/IRE	in vivo, brain [Fujii Y et al., 2011]	Mouse	BALB/c, C57Bl/6 mice were infected subcutaneously with TBEV (100 pfu). 9-14 days after TBEV infection, mRNA quantitation by real-time RT-PCR [Růžek D et al., 2011]	TBEV	Expression was upregulated	mRNA
CCL2	C-C motif chemokine ligand 2	6347	MCP-1/CCL2, monocyte chemoattractant protein	[Růžek D et al., 2011]	21629771	TBEV, strain Neudoerfl/IRE	in vivo, brain [Fujii Y et al., 2011]	Mouse	BALB/c, C57Bl/6 mice were infected subcutaneously with TBEV (100 pfu). 9-14 days after TBEV infection, mRNA quantitation by real-time RT-PCR [Růžek D et al., 2011]	TBEV	Expression was upregulated	mRNA
CCL3	C-C motif chemokine ligand 3	6348	MIP-1a	[Růžek D et al., 2011]	21629771	TBEV, strain Neudoerfl/IRE	in vivo, brain [Fujii Y et al., 2011]	Mouse	BALB/c, C57Bl/6 mice were infected subcutaneously with TBEV (100 pfu). 9-14 days after TBEV infection, mRNA quantitation by real-time RT-PCR [Růžek D et al., 2011]	TBEV	Expression was upregulated	mRNA
CCL4	C-C motif chemokine ligand 4	6351	MIP-1b	[Růžek D et al., 2011]	21629771	TBEV, strain Neudoerfl/IRE	in vivo, brain [Fujii Y et al., 2011]	Mouse	BALB/c, C57Bl/6 mice were infected subcutaneously with TBEV (100 pfu). 9-14 days after TBEV infection, mRNA quantitation by real-time RT-PCR [Růžek D et al., 2011]	TBEV	Expression was upregulated	mRNA
CXCL10	C-X-C motif chemokine ligand 10	3627	IP-10	[Růžek D et al., 2011]	21629771	TBEV, strain Neudoerfl/IRE	in vivo, brain [Fujii Y et al., 2011]	Mouse	BALB/c, C57Bl/6 mice were infected subcutaneously with TBEV (100 pfu). 9-14 days after TBEV infection, mRNA quantitation by real-time RT-PCR [Růžek D et al., 2011]	TBEV	Expression was upregulated	mRNA
SOCS1	suppressor of cytokine signaling 1	8651		[Mansfield KL et al., 2010]	20854017	TBEV, strain Neudoerfl	in vivo, brain [Fujii Y et al., 2011]	Mouse	Female outbred CD1 mice were inoculated with 20 mL of virus via the intranasal route. RNA was extracted from brain tissue 6 days pi and analyzed by RT-PCR [Mansfield KL et al., 2010]	TBEV	Expression was upregulated	mRNA
SOCS3	suppressor of cytokine signaling 3	9021		[Mansfield KL et al., 2010]	20854017	TBEV, strain Neudoerfl	in vivo, brain [Fujii Y et al., 2011]	Mouse	Female outbred CD1 mice were inoculated with 20 mL of virus via the intranasal route. RNA was extracted from brain tissue 6 days pi and analyzed by RT-PCR [Mansfield KL et al., 2010]	TBEV	Expression was upregulated	mRNA
IL5	interleukin 5	3567		[Gomez I et al., 2003]	14583154	TBEV (vaccine against TBE)	in vivo, CD4+ T lymphocytes specific for E protein from healthy blood donors vaccinated against TBEV with FSME®-IMMUN Inject (Baxter IMMUNO, Austria) [Gomez I et al., 2003]	Human	For the characterization of T cell subpopulations specific for C and Etr, CD41 and CD81 lymphocytes from two donors were positively selected using appropriate Multisort magnetic beads according to the standard protocol of separation (Miltenyi Biotec, Germany). Purified CD41 and CD81 populations were analyzed in proliferation assays. The production of IFN-g and IL-5 was assessed with commercially …	E protein (trancated)	Expression was upregulated	protein
IFNG	interferon gamma	3458		[Gomez I et al., 2003]	14583154	TBEV (vaccine against TBE)	in vivo, CD4+ T lymphocytes specific for E protein from healthy blood donors vaccinated against TBEV with FSME®-IMMUN Inject (Baxter IMMUNO, Austria) [Gomez I et al., 2003]	Human	For the characterization of T cell subpopulations specific for C and Etr, CD41 and CD81 lymphocytes from two donors were positively selected using appropriate Multisort magnetic beads according to the standard protocol of separation (Miltenyi Biotec, Germany). Purified CD41 and CD81 populations were analyzed in proliferation assays. The production of IFN-g and IL-5 was assessed with commercially …	E protein (trancated)	Expression was upregulated	protein
IFIT2	interferon induced protein with tetratricopeptide repeats 2	3433	IFI-54k	[Gavrilov BG et al., 2003]	12708317	TBEV (strain 205)	in vitro, Human embryonic kidney cell line RH Infected with Tick-borne Encephalitis Virus [Gavrilov BG et al., 2003]	Human	Human embryonic kidney cell line RH were infected with TBEV. Method of subtractive hybridization, RT-PCR after 6 and 24 h after TBEV infection [Gavrilov BG et al., 2003]	TBEV	Expression was upregulated	mRNA
IFIT1	interferon induced protein with tetratricopeptide repeats 1	3434	IFI-56K	[Gavrilov BG et al., 2003]	12708317	TBEV (strain 205)	in vitro, Human embryonic kidney cell line RH Infected with Tick-borne Encephalitis Virus [Gavrilov BG et al., 2003]	Human	Human embryonic kidney cell line RH were infected with TBEV. Method of subtractive hybridization, RT-PCR after 6 and 24 h after TBEV infection [Gavrilov BG et al., 2003]	TBEV	Expression was upregulated	mRNA
HSPA1A	heat shock protein family A (Hsp70) member 1A	3303	Hsp72	[Yu C. et al., 2013]	24177270	TBEV (strain K23)	in vitro, Vero E6 (Monkey African Green kidney A subclone of Vero76) cells, A549 [Yu C. et al., 2013]	African Green Monkey	TBEV-infected Vero E6 cells were fixed and stained with anti-Hsp72 antibody at 24 hand 48 h post infection [Yu C. et al., 2013]	TBEV	Expression was upregulated	protein
XBP1	X-box binding protein 1	7494	sXBP1	[Yu C. et al., 2013]	24177270	TBEV (strain K23)	in vitro, Vero E6 (Monkey African Green kidney A subclone of Vero76) cells, A550 [Yu C. et al., 2013]	African Green Monkey	Vero E6 cells were either infected with TBEV strain K23 , and analyzed by RT-PCR and western blotting after 24 and 48 h after infection	TBEV	Expression was upregulated	mRNA, protein
ATF6	activating transcription factor 6	22926		[Yu C. et al., 2013]	24177270	TBEV (strain K23)	in vitro, Vero E6 (Monkey African Green kidney A subclone of Vero76) cells, A552 [Yu C. et al., 2013]	African Green Monkey	Vero E6 cellswere infected with TBEV strain K23 and further cultured for 24 h western blotting. ATF6 cleavage was detected by western blotting [Yu C. et al., 2013]	TBEV	Expression was upregulated	protein (cleaved form)
A2M	alpha-2-macroglobulin	2		[Merzeniuk ZA et al., 2000]	10925884	TBEV	in vivo, liquor from patients with the meningeal and focal forms of tick-borne encephalitis [Merzeniuk ZA et al., 2000]	Human	liquor from patients with the meningeal and focal forms of tick-borne encephalitis during the acute period of the disease	TBEV	Expression was upregulated	protein
LTF	lactotransferrin	4057		[Merzeniuk ZA et al., 2003]	12774664	TBEV	in vivo, liquor and blood of patients with tick-borne encephalitis [Merzeniuk ZA et al., 2000]	Human	Liquor and blood of patients with tick-borne encephalitis of the meningeal and focal types [Merzeniuk ZA et al., 2003]	TBEV	Expression was upregulated	protein
GSN	gelsolin	2934		[Kułakowska A et al., 2011]	21389683	TBEV	in vivo, blood [Kułakowska A et al., 2011]	Human	Bblood of patients with TBE, Quantitative Western blot [Kułakowska A et al., 2011]	TBEV	Expression was downregulated	protein
ICAM1	intercellular adhesion molecule 1	3383		[Moniuszko A et al., 2012]	22705151	TBEV	in vivo, cerebrospinal fluid (CSF) [Moniuszko A et al., 2012]	Human	Cerebrospinal fluid (CSF) was obtained from all patients with TBE. ELISA kits (DRG Instruments, Germany) were used.	TBEV	Expression was upregulated	protein
ICAM3	intercellular adhesion molecule 3	3385		[Zajkowska JM al., 2005]	16245421	TBEV	in vivo, cerebrospinal fluid (CSF) [Zajkowska JM al., 2005]	Human	The CSF levels of adhesion molecules were determined by ELISA assay	TBEV	Expression was upregulated	protein
ICAM3	intercellular adhesion molecule 3	3385		[Pietruczuk M et al., 2006]	16909787	TBEV	in vivo, cerebrospinal fluid (CSF) and serum [Pietruczuk M et al., 2006]	Human	The serum and CSF levels of adhesion molecules were determined by ELISA assay	TBEV	Expression was upregulated	protein
ICAM2	intercellular adhesion molecule 2	3384		[Zajkowska JM al., 2005]	16245421	TBEV	in vivo, serum [Zajkowska JM al., 2005]	Human	The serum levels of adhesion molecules were determined by ELISA assay	TBEV	Expression was upregulated	protein
ICAM2	intercellular adhesion molecule 2	3384		[Pietruczuk M et al., 2006]	16909787	TBEV	in vivo, cerebrospinal fluid (CSF) [Pietruczuk M et al., 2006]	Human	The CSF levels of adhesion molecules were determined by ELISA assay	TBEV	Expression was upregulated	protein
ICAM1	intercellular adhesion molecule 1	3383		[Pietruczuk M et al., 2006]	16909787	TBEV	in vivo, cerebrospinal fluid (CSF) and serum [Pietruczuk M et al., 2006]	Human	The serum and CSF levels of adhesion molecules were determined by ELISA assay	TBEV	Expression was upregulated	protein
ICAM1	intercellular adhesion molecule 1	3383		[Zajkowska JM al., 2005]	16245421	TBEV	in vivo, cerebrospinal fluid (CSF) [Zajkowska JM al., 2005]	Human	The CSF levels of adhesion molecules were determined by ELISA assay	TBEV	Expression was upregulated	protein in stress granules
G3BP1	G3BP stress granule assembly factor 1	10146		[Albornoz A et al., 2014]	24696465	TBEV strain Neudoerfl	in vitro, human U2OS cells [Albornoz A et al., 2014]	Human	U2OS cells were infected witn TBEV and the number of SG per infected cell (stained with dsRNA) was determined	TBEV	Expression was upregulated	protein
LILRA4	leukocyte immunoglobulin like receptor A4	23547	ILT7	[Dillmann C et al., 2016]	26783340	TBEV (FSME-IMMUN -inactivated whole virus vaccine against TBE)	in vitro, human plasmacytoid dendritic cells (pDCs) [Dillmann C et al., 2016]	Human	pDCs were prestimulated with FSME (10% v/v) for 5 min. ILT7 surface expression was measured by FACS	FSME-IMMUN -inactivated whole virus vaccine against TBE	Expression was downregulated	protein (cell surface)
CD40LG	CD40 ligand	959	CD40L	[Zajkowska JM al., 2006]	16463218	TBEV	in vivo, serum [Zajkowska JM al., 2005]	Human	proteins were tested twice before and after treatment in pairs serum and CSF of 40 patients . ELISA assays were performed.	TBEV	Expression was upregulated	protein
CD40LG	CD40 ligand	959	CD40L	[Zajkowska JM al., 2006]	16463218	TBEV	in vivo, CSF [Zajkowska JM al., 2006]	Human	proteins were tested twice before and after treatment in pairs serum and CSF of 40 patients . ELISA assays were performed.	TBEV	Expression was upregulated	protein
CD40	CD40 molecule	958		[Zajkowska JM al., 2006]	16463218	TBEV	in vivo, CSF [Zajkowska JM al., 2006]	Human	proteins were tested twice before and after treatment in pairs serum and CSF of 40 patients . ELISA assays were performed.	TBEV	Expression was upregulated	protein
	References	PMID
	[Palus M et al., 2014a]	25000960	Palus M1, Bílý T2, Elsterová J1, Langhansová H2, Salát J3, Vancová M2, Růžek D4.	Infection and injury of human astrocytes by tick-borne encephalitis virus.	J Gen Virol. 2014a Nov;95(Pt 11):2411-26. doi: 10.1099/vir.0.068411-0. Epub 2014 Jul 7.
	[Palus M et al., 2013]	23805778	Palus M1, Vojtíšková J, Salát J, Kopecký J, Grubhoffer L, Lipoldová M, Demant P, Růžek D.	Mice with different susceptibility to tick-borne encephalitis virus infection show selective neutralizing antibody response and inflammatory reaction in the central nervous system.	J Neuroinflammation. 2013 Jun 27;10:77. doi: 10.1186/1742-2094-10-77.
	[Kuzmenko YV et al., 2016a]	27875810	Kuzmenko YV1, Smirnova OA, Ivanov AV, Starodubova ES, Karpov VL.	Nonstructural Protein 1 of Tick-Borne Encephalitis Virus Induces Oxidative Stress and Activates Antioxidant Defense by the Nrf2/ARE Pathway.	Intervirology. 2016;59(2):111-117. doi: 10.1159/000452160. Epub 2016 Nov 23.
	[Lindqvist R et al., 2016]	27776548	Lindqvist R1,2, Mundt F3, Gilthorpe JD4, Wölfel S5, Gekara NO6, Kröger A7,8, Överby AK9,10.	Fast type I interferon response protects astrocytes from flavivirus infection and virus-induced cytopathic effects.	J Neuroinflammation. 2016 Oct 24;13(1):277.
	[Zhang X et al., 2016]	27576490	Zhang X1,2, Zheng Z1,2, Liu X2, Shu B2, Mao P3, Bai B3, Hu Q2, Luo M2,4, Ma X2, Cui Z5, Wang H6,7.	Tick-borne encephalitis virus induces chemokine RANTES expression via activation of IRF-3 pathway.	J Neuroinflammation. 2016 Aug 30;13(1):209. doi: 10.1186/s12974-016-0665-9.
	[Blom K et al., 2016]	27543616	Blom K1, Braun M1, Pakalniene J2, Lunemann S3, Enqvist M1, Dailidyte L2, Schaffer M4, Lindquist L5, Mickiene A6, Michaëlsson J1, Ljunggren HG1, Gredmark-Russ S7.	NK Cell Responses to Human Tick-Borne Encephalitis Virus Infection.	J Immunol. 2016 Oct 1;197(7):2762-71. doi: 10.4049/jimmunol.1600950. Epub 2016 Aug 19.
	[Kuzmenko YV et al., 2016b]	27239857	Kuzmenko YV1,2, Starodubova ES1, Karganova GG1, Timofeev AV1, Karpov VL1.	[Nonstructural protein 1 of tick-borne encephalitis virus activates the expression of immunoproteasome subunits].	Mol Biol (Mosk). 2016 Mar-Apr;50(2):353-9. doi: 10.7868/S0026898416020129.
	[Yoshii K et al., 2013]	23266832	Yoshii K1, Moritoh K, Nagata N, Yokozawa K, Sakai M, Sasaki N, Kariwa H, Agui T, Takashima I.	Susceptibility to flavivirus-specific antiviral response of Oas1b affects the neurovirulence of the Far-Eastern subtype of tick-borne encephalitis virus.	Arch Virol. 2013 May;158(5):1039-46. doi: 10.1007/s00705-012-1579-1. Epub 2012 Dec 25.
	[Robertson SJ et al., 2014]	24532583	Robertson SJ1, Lubick KJ, Freedman BA, Carmody AB, Best SM.	Tick-borne flaviviruses antagonize both IRF-1 and type I IFN signaling to inhibit dendritic cell function.	J Immunol. 2014 Mar 15;192(6):2744-55. doi: 10.4049/jimmunol.1302110. Epub 2014 Feb 14.
	[Aberle JH et al., 2015]	26465323	Aberle JH1, Schwaiger J1, Aberle SW1, Stiasny K1, Scheinost O2, Kundi M3, Chmelik V4, Heinz FX1.	Human CD4+ T Helper Cell Responses after Tick-Borne Encephalitis Vaccination and Infection.	PLoS One. 2015 Oct 14;10(10):e0140545. doi: 10.1371/journal.pone.0140545. eCollection 2015.
	[Krylova NV et al., 2015]	25695407	Krylova NV1, Smolina TP1, Leonova GN1.	Molecular Mechanisms of Interaction Between Human Immune Cells and Far Eastern Tick-Borne Encephalitis Virus Strains.	Viral Immunol. 2015 Jun;28(5):272-81. doi: 10.1089/vim.2014.0083. Epub 2015 Feb 19.
	[Lubick KJ et al., 2015]	26159719	Lubick KJ1, Robertson SJ1, McNally KL1, Freedman BA1, Rasmussen AL2, Taylor RT3, Walts AD4, Tsuruda S5, Sakai M5, Ishizuka M5, Boer EF1, Foster EC1, Chiramel AI1, Addison CB1, Green R2, Kastner DL6, Katze MG2, Holland SM7, Forlino A8, Freeman AF7, Boehm M4, Yoshii K5, Best SM9.	Flavivirus Antagonism of Type I Interferon Signaling Reveals Prolidase as a Regulator of IFNAR1 Surface Expression.	Cell Host Microbe. 2015 Jul 8;18(1):61-74. doi: 10.1016/j.chom.2015.06.007.
	[Grygorczuk S et al., 2015]	25461389	Grygorczuk S1, Parczewski M2, Moniuszko A3, Świerzbińska R3, Kondrusik M3, Zajkowska J3, Czupryna P3, Dunaj J3, Boroń-Kaczmarska A2, Pancewicz S3.	Increased concentration of interferon lambda-3, interferon beta and interleukin-10 in the cerebrospinal fluid of patients with tick-borne encephalitis.	Cytokine. 2015 Feb;71(2):125-31. doi: 10.1016/j.cyto.2014.10.001. Epub 2014 Oct 29.
	[Upadhyay AS et al., 2014]	24245804	Upadhyay AS1, Vonderstein K, Pichlmair A, Stehling O, Bennett KL, Dobler G, Guo JT, Superti-Furga G, Lill R, Överby AK, Weber F.	Viperin is an iron-sulfur protein that inhibits genome synthesis of tick-borne encephalitis virus via radical SAM domain activity.	Cell Microbiol. 2014 Jun;16(6):834-48. doi: 10.1111/cmi.12241. Epub 2013 Dec 3.
	[Blom K et al., 2015]	25611738	Blom K1, Braun M1, Pakalniene J2, Dailidyte L2, Béziat V3, Lampen MH1, Klingström J1, Lagerqvist N1, Kjerstadius T4, Michaëlsson J1, Lindquist L5, Ljunggren HG1, Sandberg JK1, Mickiene A6, Gredmark-Russ S7.	Specificity and dynamics of effector and memory CD8 T cell responses in human tick-borne encephalitis virus infection.	PLoS Pathog. 2015 Jan 22;11(1):e1004622. doi: 10.1371/journal.ppat.1004622. eCollection 2015 Jan.
	[Tun MM et al., 2014]	24938868	Tun MM, Aoki K1, Senba M2, Buerano CC1, Shirai K3, Suzuki R3, Morita K1, Hayasaka D1.	Protective role of TNF-α, IL-10 and IL-2 in mice infected with the Oshima strain of Tick-borne encephalitis virus.	Sci Rep. 2014 Jun 18;4:5344. doi: 10.1038/srep05344.
	[Kang X et al., 2013]	24223711	Kang X1, Li Y, Wei J, Zhang Y, Bian C, Wang K, Wu X, Hu Y, Li J, Yang Y.	Elevation of matrix metalloproteinase-9 level in cerebrospinal fluid of tick-borne encephalitis patients is associated with IgG extravassation and disease severity.	PLoS One. 2013 Nov 1;8(11):e77427. doi: 10.1371/journal.pone.0077427. eCollection 2013.
	[Zajkowska J et al., 2011]	22008312	Zajkowska J1, Moniuszko-Malinowska A, Pancewicz SA, Muszyńska-Mazur A, Kondrusik M, Grygorczuk S, Swierzbińska-Pijanowska R, Dunaj J, Czupryna P.	Evaluation of CXCL10, CXCL11, CXCL12 and CXCL13 chemokines in serum and cerebrospinal fluid in patients with tick borne encephalitis (TBE).	Adv Med Sci. 2011;56(2):311-7. doi: 10.2478/v10039-011-0033-z.
	[Růžek D et al., 2011]	21629771	Růžek D1, Salát J, Singh SK, Kopecký J.	Breakdown of the blood-brain barrier during tick-borne encephalitis in mice is not dependent on CD8+ T-cells.	PLoS One. 2011;6(5):e20472. doi: 10.1371/journal.pone.0020472. Epub 2011 May 23.
	[Fujii Y et al., 2011]	21830901	Fujii Y1, Hayasaka D, Kitaura K, Takasaki T, Suzuki R, Kurane I.	T-cell clones expressing different T-cell receptors accumulate in the brains of dying and surviving mice after peripheral infection with far eastern strain of tick-borne encephalitis virus.	Viral Immunol. 2011 Aug;24(4):291-302. doi: 10.1089/vim.2011.0017.
	[Mansfield KL et al., 2010]	20854017	Mansfield KL1, Johnson N, Cosby SL, Solomon T, Fooks AR.	Transcriptional upregulation of SOCS 1 and suppressors of cytokine signaling 3 mRNA in the absence of suppressors of cytokine signaling 2 mRNA after infection with West Nile virus or tick-borne encephalitis virus.	Vector Borne Zoonotic Dis. 2010 Oct;10(7):649-53. doi: 10.1089/vbz.2009.0259.
	[Gomez I et al., 2003]	14583154	Gomez I1, Marx F, Saurwein-Teissl M, Gould EA, Grubeck-Loebenstein B.	Characterization of tick-borne encephalitis virus-specific human T lymphocyte responses by stimulation with structural TBEV proteins expressed in a recombinant baculovirus.	Viral Immunol. 2003;16(3):407-14.
	[Gavrilov BG et al., 2003]	12708317	Gavrilov BG1, Monastyrskaia GS, Velikodvorskaia TV, Filiukova OB, Konovalova SN, Kachko AA, Protopopova EV, Nikolaev LG, Loktev VB, Sverdlov ED.	Late activation of interferon-induced genes IFI-54k and IFI-56k in human RH cells infected with tick-borne encephalitis virus.	Bioorg Khim. 2003 Mar-Apr;29(2):175-80.
	[Yu C. et al., 2013]	24177270	Yu C, Achazi K, Niedrig M.	Tick-borne encephalitis virus triggers inositol-requiring enzyme 1 (IRE1) and transcription factor 6 (ATF6) pathways of unfolded protein response.	Virus Res. 2013 Dec 26;178(2):471-7. doi: 10.1016/j.virusres.2013.10.012. Epub 2013 Oct 28.
	[Merzeniuk ZA et al., 2000]	10925884	Merzeniuk ZA1, Churliaev IuA, Nikiforova NV, Kuksinskiĭ VA, Lykova OF, Konysheva TV.	[The possible role of alpha 2-macroglobulin in regulating the immune components of the brain in tick-borne encephalitis].	Zh Mikrobiol Epidemiol Immunobiol. 2000 May-Jun;(3):76-8. [Article in Russian]
	[Merzeniuk ZA et al., 2003]	12774664	Merzeniuk ZA, Lykova OF, Konysheva TV.	[Lactoferrin and its role in the pathogenesis of tick-borne encephalitis].	Klin Lab Diagn. 2003 Apr;(4):18-9.
	[Kułakowska A et al., 2011]	21389683	Kułakowska A1, Zajkowska JM, Ciccarelli NJ, Mroczko B, Drozdowski W, Bucki R.	Depletion of plasma gelsolin in patients with tick-borne encephalitis and Lyme neuroborreliosis.	Neurodegener Dis. 2011;8(5):375-80. doi: 10.1159/000324373. Epub 2011 Mar 10.
	[Moniuszko A et al., 2012]	22705151	Moniuszko A, Pancewicz S, Czupryna P, Grygorczuk S, Świerzbińska R, Kondrusik M, Penza P, Zajkowska J.	ssICAM-1, IL-21 and IL-23 in patients with tick borne encephalitis and neuroborreliosis.	Cytokine. 2012 Nov;60(2):468-72. doi: 10.1016/j.cyto.2012.05.007. Epub 2012 Jun 15.
	[Zajkowska JM al., 2005]	16245421	Zajkowska JM1, Izycka A, Jabłońska E, Hermanowska-Szpakowicz T, Kondrusik M, Pancewicz S, Grygorczuk S, Swierzbińska R.	[Serum and cerebrospinal concentrations of sICAM-1 sICAM-2, sICAM-3 in neuroborrellosis and tick borne encephalitis--preliminary report].	Pol Merkur Lekarski. 2005 Aug;19(110):152-7.
	[Pietruczuk M et al., 2006]	16909787	Pietruczuk M1, Pietruczuk A, Pancewicz S, Zajkowska J, Swierzbińska R, Hermanowska-Szpakowicz T.	[Intercellular adhesion molecules sICAM-1, sICAM-2, sICAM-3 and IFNgamma in neuroborreliosis and tick-borne encephalitis].	Przegl Epidemiol. 2006;60 Suppl 1:109-17.
	[Albornoz A et al., 2014]	24696465	Albornoz A1, Carletti T2, Corazza G1, Marcello A3.	The stress granule component TIA-1 binds tick-borne encephalitis virus RNA and is recruited to perinuclear sites of viral replication to inhibit viral translation.	J Virol. 2014 Jun;88(12):6611-22. doi: 10.1128/JVI.03736-13. Epub 2014 Apr 2.
	[Palus M et al., 2014b]	24091083	Palus M1, Zampachová E2, Elsterová J1, Růžek D3.	Serum matrix metalloproteinase-9 and tissue inhibitor of metalloproteinase-1 levels in patients with tick-borne encephalitis.	J Infect. 2014 Feb;68(2):165-9. doi: 10.1016/j.jinf.2013.09.028. Epub 2013 Oct 1.
	[Tigabu B et al., 2010]	20875909	Tigabu B1, Juelich T, Holbrook MR.	Comparative analysis of immune responses to Russian spring-summer encephalitis and Omsk hemorrhagic fever viruses in mouse models.	Virology. 2010 Dec 5;408(1):57-63. doi: 10.1016/j.virol.2010.08.021. Epub 2010 Sep 28.
	[Zajkowska JM al., 2006]	16463218	Zajkowska JM1, Kondrusik M, Pancewicz S, Swierzbińska R, Grygorczuk S, Hermanowska-Szpakowicz T.	[Soluble CD40 and soluble CD40L concentrations in the serum and the cerebrospinal fluid of patients with tick borne encephalitis and neuroborreliosis].	Neurol Neurochir Pol. 2006 Jan-Feb;40(1):22-7. [Article in Polish]
	[Dillmann C et al., 2016]	26783340	Dillmann C1, Ringel C1, Ringleb J1, Mora J1, Olesch C1, Fink AF1, Roberts E2, Brüne B1, Weigert A3.	S1PR4 Signaling Attenuates ILT 7 Internalization To Limit IFN-α Production by Human Plasmacytoid Dendritic Cells.			J Immunol. 2016 Feb 15;196(4):1579-90. doi: 10.4049/jimmunol.1403168. Epub 2016 Jan 18.
	[Tigabu B et al., 2010]	20875909	Mouse	In the study described here, we found that RSSEV infection induced robust release of proinflammatory cytokines (IL-1α, IL-1β, IL-6 and TNF-α) and chemokines (MCP-1, MIP-1β, RANTES and KC) in the brain at 9 and 11dpi, together with moderate to low Th1 and Th2 cytokines.

## Sheet: S3_Allelic_var
Table S3.
Allelic variant dataset
Human genes (9) that possessed allelic variants associated with susceptibility or resistance to TBEV infection
All genes were collected from research papers.
EntrezGene_Official Symbol	Official Full Name	EntrezGene_Gene ID	Also known as	SNP ID	Reference	PMID	SNP location	Population	Phenotypic trait caused by allelic variants	Comment (genomic location)	Comment
IFNL4	interferon lambda 4 (gene/pseudogene)	101180976		rs12979860	[Grygorczuk S et al., 2015]	25461389	IFNL4, first intron	Polish population	IFNL3 concentration in CSF in TBE patients [Grygorczuk S et al., 2015]	rs12979860 is located in the first intron of the IFNL4 gene but is associated with IFNL3 expression	Genotype in rs12979860 locus upstream of IFNL3 was associated with IFNL3 expression
ARID1B	AT-rich interaction domain 1B	57492		rs287886	[Grygorczuk S et al., 2015]	25461389	ARID1B, first intron	Polish population	IL-10 concentration in CSF in TBE patients [Grygorczuk S et al., 2015]
CCR5	C-C motif chemokine receptor 5 (gene/pseudogene)	1234		rs333 (CCR5D32)	[Mickienė A et al., 2014] [Kindberg E et al., 2008]	25226020, 18179389	CCR5, exon 1 or 2	Lithuanian Population [Mickienė A et al., 2014]	The prevalence of CCR5D32 homozygotes was higher in TBE patients than in controls (p,0.05) [Mickienė A et al., 2014]. CCR5 32 allele prevalence increased with the clinical severity of disease [Kindberg E et al., 2008]		The prevalence of CCR5D32 homozygotes was higher in children (2.5%), in adults with severe TBE (1.9%), and in the combined cohort of TBE patients (2.3%) than in controls (0%) (p,0.05). [Mickienė A et al., 2014]. We found individuals homozygous for CCR5 32 (P .026) only among patients with TBE and a higher allele prevalence among patients with TBE compared with the other groups studied. CCR5 32 al…
CD209	CD209 molecule	30835		rs2287886	[Barkhash AV et al., 2012]	22061615	CD209, promoter region	Russian population	Predisposition to severe forms of TBE in the Russian population [Barkhash AV et al., 2012]	In the CD209 promoter region, the rs2287886 SNP is located 7 bps from one of the predicted binding sites for the transcription factor AP-1 (Liu et al., 2003), and variation in this site may affect the expression level of the CD209 (Koizumi et al., 2007) [Barkhash AV et al., 2012]	An increase in the frequency of the rs2287886 SNP AA homozygotes and the A allele was detected among patients with severe central nervous system disease compared with the group of patients with meningitis (P = 0.003 and 0.019), or a combined group of patients with mild forms (fever and meningitis) (P = 0.003 and 0.026), or the control group (P = 0.007 and 0.035) [Barkhash AV et al., 2012]
OAS2	2'-5'-oligoadenylate synthetase 2	4939		rs1293762	[Barkhash AV et al., 2010]	21050126	OAS2, intron 2	Russian population from Novosibirsk	The outcome of tickborne encephalitis virus infection in a Russian population [Barkhash AV et al., 2010]		Statistically significant differences in genotype, allele, and haplotype frequencies for 3 OAS2 single nucleotide polymorphisms (rs1293762, rs15895, and rs1732778) and 2 OAS3 single nucleotide polymorphisms (rs2285932 and rs2072136) were detected between patients with central nervous system disease and both those with fever and/or meningitis and the control group. [Barkhash AV et al., 2010]
OAS2	2'-5'-oligoadenylate synthetase 2	4939		rs15895	[Barkhash AV et al., 2010]	21050126	OAS2, 3'-UTR / exon 11, Trp720Stop	Russian population from Novosibirsk	The outcome of tickborne encephalitis virus infection in a Russian population [Barkhash AV et al., 2010]	The A allele in the OAS2 gene rs15895 SNP changes the tryptophan codon 720 to a translation stop codon, resulting in an 8 amino acid deletion at the C-terminus of p71	Statistically significant differences in genotype, allele, and haplotype frequencies for 3 OAS2 single nucleotide polymorphisms (rs1293762, rs15895, and rs1732778) and 2 OAS3 single nucleotide polymorphisms (rs2285932 and rs2072136) were detected between patients with central nervous system disease and both those with fever and/or meningitis and the control group. [Barkhash AV et al., 2010]
OAS2	2'-5'-oligoadenylate synthetase 2	4939		rs1732778	[Barkhash AV et al., 2010]	21050126	OAS2, 3'-flanking region	Russian population from Novosibirsk	The outcome of tickborne encephalitis virus infection in a Russian population [Barkhash AV et al., 2010]		Statistically significant differences in genotype, allele, and haplotype frequencies for 3 OAS2 single nucleotide polymorphisms (rs1293762, rs15895, and rs1732778) and 2 OAS3 single nucleotide polymorphisms (rs2285932 and rs2072136) were detected between patients with central nervous system disease and both those with fever and/or meningitis and the control group. [Barkhash AV et al., 2010]
OAS3	2'-5'-oligoadenylate synthetase 3	4940		rs2285932	[Barkhash AV et al., 2010]	21050126	OAS3, exon 6, Ile438Ile	Russian population from Novosibirsk	The outcome of tickborne encephalitis virus infection in a Russian population [Barkhash AV et al., 2010]		Statistically significant differences in genotype, allele, and haplotype frequencies for 3 OAS2 single nucleotide polymorphisms (rs1293762, rs15895, and rs1732778) and 2 OAS3 single nucleotide polymorphisms (rs2285932 and rs2072136) were detected between patients with central nervous system disease and both those with fever and/or meningitis and the control group. [Barkhash AV et al., 2010]
OAS3	2'-5'-oligoadenylate synthetase 3	4940		rs2072136	[Barkhash AV et al., 2010]	21050126	OAS3, exon 8, Ser567Ser	Russian population from Novosibirsk	The outcome of tickborne encephalitis virus infection in a Russian population [Barkhash AV et al., 2010]		Statistically significant differences in genotype, allele, and haplotype frequencies for 3 OAS2 single nucleotide polymorphisms (rs1293762, rs15895, and rs1732778) and 2 OAS3 single nucleotide polymorphisms (rs2285932 and rs2072136) were detected between patients with central nervous system disease and both those with fever and/or meningitis and the control group. [Barkhash AV et al., 2010]
TLR3	toll like receptor 3	7098		rs3775291	[Mickienė A et al., 2014], [Barkhash AV et al., 2013]	25226020, 23721942	TLR3, exon 4, Leu412Phe	Russian population from Novosibirsk, Lithuanian Population	Disease severity in adult [Mickienė A et al., 2014]		Homozygous functional TLR3 genotype and wt allele were less prevalent compared to the adult cohort with the whole disease severity spectrum (44.4% vs 59.8% p = 0.022 and 65.2% vs 76.4% p = 0.009; respectively) [Mickienė A et al., 2014]
IFNL3	interferon lambda 3	282617	IL28B	rs8103142	[Barkhash AV et al. 2016]	27068548	IFNL3, exon 2, Lys70Arg or exon 3, Lys74Arg	Russian population from Novosibirsk	Predisposition to TBE in Russian population [Barkhash AV et al. 2016]		For the IL28B rs8103142 SNP, significant differences in the frequencies of T/T homozygotes were detected between TBE patients with disease with damage of CNS (67.6%) and the control group (45.9%) (P = 0.021); in addition, the frequency of the T allele for this SNP was greater in TBE patients with disease with damage of CNS (80.9%) than in the control group (65.1%) (P = 0.011). [Barkhash AV et al.…
IFNL3	interferon lambda 3	282617	IL28B	rs12980275	[Barkhash AV et al. 2016]	27068548	IFNL3, 3'-flanking region	Russian population from Novosibirsk	Predisposition to TBE in Russian population [Barkhash AV et al. 2016]		For the IL28B gene rs12980275 SNP, a significant increase in the frequency of A/A homozygotes was observed in TBE patients (60.6%), especially in those with disease with damage of CNS (71.4%), ompared with the control group (47.5%) (P = 0.018 and 0.009, respectively). In addition, a significant increase in the A allele frequency for this SNP was found in TBE patients (77.2%) and in patients with …
IL10	interleukin 10	3586		rs1800872	[Barkhash AV et al. 2016]	27068548	IL10, promoter region	Russian population from Novosibirsk	Predisposition to TBE in Russian population [Barkhash AV et al. 2016]		For the rs1800872 SNP, significant differences in the frequencies of A/A homozygotes between TBE patients with disease with damage of CNS (10.5%) and either the control group (2.0%), or TBE patients with disease without damage of CNS (2.1%), were observed (P = 0.007 and 0.036, respectively). [Barkhash AV et al. 2016]
References		PMID
[Grygorczuk S et al., 2015]		25461389	Grygorczuk S1, Parczewski M2, Moniuszko A3, Świerzbińska R3, Kondrusik M3, Zajkowska J3, Czupryna P3, Dunaj J3, Boroń-Kaczmarska A2, Pancewicz S3.	Increased concentration of interferon lambda-3, interferon beta and interleukin-10 in the cerebrospinal fluid of patients with tick-borne encephalitis.	Cytokine. 2015 Feb;71(2):125-31. doi: 10.1016/j.cyto.2014.10.001. Epub 2014 Oct 29.
[Mickienė A et al., 2014]		25226020	Mickienė A, Pakalnienė J, Nordgren J, Carlsson B, Hagbom M, Svensson L, Lindquist L.	Polymorphisms in chemokine receptor 5 and Toll-like receptor 3 genes are risk factors for clinical tick-borne encephalitis in the Lithuanian population.	PLoS One. 2014 Sep 16;9(9):e106798. doi: 10.1371/journal.pone.0106798. eCollection 2014.
[Kindberg E et al., 2008]		18179389	Kindberg E1, Mickiene A, Ax C, Akerlind B, Vene S, Lindquist L, Lundkvist A, Svensson L.	A deletion in the chemokine receptor 5 (CCR5) gene is associated with tickborne encephalitis.	J Infect Dis. 2008 Jan 15;197(2):266-9. doi: 10.1086/524709.
[Barkhash AV et al., 2012]		22061615	Barkhash AV, Perelygin AA, Babenko VN, Brinton MA, Voevoda MI.	Single nucleotide polymorphism in the promoter region of the CD209 gene is associated with human predisposition to severe forms of tick-borne encephalitis.	Antiviral Res. 2012 Jan;93(1):64-8. doi: 10.1016/j.antiviral.2011.10.017. Epub 2011 Oct 28.
[Barkhash AV et al., 2010]		21050126	Barkhash AV, Perelygin AA, Babenko VN, Myasnikova NG, Pilipenko PI, Romaschenko AG, Voevoda MI, Brinton MA.	Variability in the 2'-5'-oligoadenylate synthetase gene cluster is associated with human predisposition to tick-borne encephalitis virus-induced disease.	J Infect Dis. 2010 Dec 15;202(12):1813-8. doi: 10.1086/657418. Epub 2010 Nov 4.
[Barkhash AV et al. 2016]		27068548	Barkhash AV1, Babenko VN2, Voevoda MI3, Romaschenko AG4.	Association of IL28B and IL10 gene polymorphism with predisposition to tick-borne encephalitis in a Russian population.	Ticks Tick Borne Dis. 2016 Jul;7(5):808-12. doi: 10.1016/j.ttbdis.2016.03.019. Epub 2016 Apr 1.
[Barkhash AV et al. 2013]		23721942	Barkhash A.V., Voevoda M.I., Romaschenko A.G.	Association of single nucleotide polymorphism rs3775291 in the coding region of the TLR3 gene with predisposition to tick-borne encephalitis in a Russian population.	Antiviral Res. 2013 Aug;99(2):136-8. doi: 10.1016/j.antiviral.2013.05.008. Epub 2013 May 27.

## Sheet: S4_Affected_antiv_act
Table S4.
Increased/attenuated antiviral activity dataset
Human genes (6) encoding proteins that were required for inhibitory effect of other proteins against TBEV or attenuated its antiviral activity
All genes were collected from research papers.
EntrezGene Official Symbol	Official Full Name	EntrezGene Gene ID	Also known as	Other essential protein	References	PMID	Type of interaction	Virus, strain	In vivo/in vitro	Host organism	Experiment
RAC1	ras-related C3 botulinum toxin substrate 1 (rho family, small GTP binding protein Rac1)	5879		SCRIB	[Wigerius M et al., 2010]	20363326	Physical interactions with important protein	TBEV	in vitro, PC12 cells derived from a rat pheochromocytoma, COS-7 (fibroblast-like cell lines derived from monkey kidney tissue) [Wigerius M et al., 2010].	Human	Human plasmid transfection of PC12 or COS-7 cells, coimmunoprecipitation, immunoblotting with antibodies [Wigerius M et al., 2010]
ARHGEF7	Rho guanine nucleotide exchange factor 7	8874	βPIX, BETA-PIX	SCRIB	[Wigerius M et al., 2010]	20363326	Physical interactions with important protein	TBEV	in vitro, PC12 cells derived from a rat pheochromocytoma, COS-7 (fibroblast-like cell lines derived from monkey kidney tissue) [Wigerius M et al., 2010].	Human	Plasmid transfection of PC12 or COS-7 cells, coimmunoprecipitation, immunoblotting with antibodies [Wigerius M et al., 2010]
CIAO1	cytosolic iron-sulfur assembly component 1	9391		RSAD2 / Viperin	[Upadhyay AS et al., 2014]	24245804	Physical interactions with important protein	TBEV	in vitro, human HEK293 cells [Upadhyay AS et al., 2014]	Human	Immunoprecipitation with specific antibodies against viperin and CIAO [Upadhyay AS et al., 2014]
ERN1	endoplasmic reticulum to nucleus signaling 1	2081	IRE1a	XBP1	[Yu C. et al., 2013] [Yoshida H et al., 2001]	24177270, 11779464	Physical interactions with important protein	TBEV	in vitro, Hela cells [Yoshida H et al., 2001] Monkey Vero E6 cells [Yu C. et al., 2013] .	Human, Monkey	Vero E6 cells were infected with TBEV strain K23 . XBP1 mRNA was amplified by RT-PCR, The products were separated by electrophoresis [Yu C. et al., 2013] . HeLa cells were transfected with pcDNA-XBP1(unspliced) together with (+) or without (−) pcDNA-IRE1α. Lysates were prepared 24 hr after transfection and analyzed by immunoblotting using anti-XBP1-A antibody together with in vitro-translated pXB…
PEPD	peptidase D	5184		IFNAR1	[Lubick KJ et al., 2015]	26159719	Interaction within pathway	TBEV strain Sofjin	in vitro, HEK293 (Human Embryonic Kidney). In vivo, human fibroblasts	Human	Immunoblot of lysates from HEK293 cells expressing shRNA specific for GFP, PEPD. Fibroblasts from PEPD-deficient patients [Lubick KJ et al., 2015]
S1PR4	sphingosine-1-phosphate receptor 4	8698		LILRA4	[Dillmann C et al., 2016]	26783340	Interaction within pathway	TBEV (FSME-IMMUN -inactivated whole virus vaccine against TBE)	in vitro, human plasmacytoid dendritic cells (pDCs)	Human	Quantification of ILT7 surface expression on human pDCs by FACS analysis. pDCs were prestimulated with LPI (10 mmol), RhoA inhibitor Rhosin (10 mmol), or the ROCK inhibitor Y-27632 (10 mmol) [Dillmann C et al., 2016]
References	PMID
[Wigerius M et al., 2010]	20363326	Wigerius M1, Melik W, Elväng A, Johansson M.	Rac1 and Scribble are targets for the arrest of neurite outgrowth by TBE virus NS5.	Mol Cell Neurosci. 2010 Jul;44(3):260-71. doi: 10.1016/j.mcn.2010.03.012. Epub 2010 Apr 2.
[Yoshida H et al., 2001]	11779464	Yoshida H1, Matsui T, Yamamoto A, Okada T, Mori K.	XBP1 mRNA is induced by ATF6 and spliced by IRE1 in response to ER stress to produce a highly active transcription factor.	Cell. 2001 Dec 28;107(7):881-91.
[Upadhyay AS et al., 2014]	24245804	Upadhyay AS1, Vonderstein K, Pichlmair A, Stehling O, Bennett KL, Dobler G, Guo JT, Superti-Furga G, Lill R, Överby AK, Weber F.	Viperin is an iron-sulfur protein that inhibits genome synthesis of tick-borne encephalitis virus via radical SAM domain activity.	Cell Microbiol. 2014 Jun;16(6):834-48. doi: 10.1111/cmi.12241. Epub 2013 Dec 3.
[Yu C. et al., 2013]	24177270	Yu C, Achazi K, Niedrig M.	Tick-borne encephalitis virus triggers inositol-requiring enzyme 1 (IRE1) and transcription factor 6 (ATF6) pathways of unfolded protein response.	Virus Res. 2013 Dec 26;178(2):471-7. doi: 10.1016/j.virusres.2013.10.012. Epub 2013 Oct 28.
[Lubick KJ et al., 2015]	26159719	Lubick KJ, Robertson SJ1, McNally KL1, Freedman BA1, Rasmussen AL2, Taylor RT3, Walts AD4, Tsuruda S5, Sakai M5, Ishizuka M5, Boer EF1, Foster EC1, Chiramel AI1, Addison CB1, Green R2, Kastner DL6, Katze MG2, Holland SM7, Forlino A8, Freeman AF7, Boehm M4, Yoshii K5, Best SM9.	Flavivirus Antagonism of Type I Interferon Signaling Reveals Prolidase as a Regulator of IFNAR1 Surface Expression.	Cell Host Microbe. 2015 Jul 8;18(1):61-74. doi: 10.1016/j.chom.2015.06.007.
[Dillmann C et al., 2016]	26783340	Dillmann C1, Ringel C1, Ringleb J1, Mora J1, Olesch C1, Fink AF1, Roberts E2, Brüne B1, Weigert A3.	S1PR4 Signaling Attenuates ILT 7 Internalization To Limit IFN-α Production by Human Plasmacytoid Dendritic Cells.	J Immunol. 2016 Feb 15;196(4):1579-90. doi: 10.4049/jimmunol.1403168. Epub 2016 Jan 18.

## Sheet: S5_Knockout
Table S5.
Knockout dataset
Human genes (6): knockout of these genes in mice increased mortality rates or effected the other clinical manifestations of the disease
All genes were collected from the research papers.
If the publication described a non-human mammalian gene/protein, the homologous human gene was found and included into the catalog.
EntrezGene Official Symbol	Official Full Name	EntrezGene Gene ID	Also known as	References	PMID	Virus, strain	In vivo / in vitro	Host organism	Effect	Experiment
MAVS	mitochondrial antiviral signaling protein	57506	IPS-1	[Kurhade C et al., 2016]	26819220	TBEV strain Hypr	in vivo	mouse	Decreased median survival time [Kurhade C et al., 2016]	Six- to ten-weekold mice were intraperitoneally infected with TBEV [Kurhade C et al., 2016]
CD8A	CD8a molecule	925	CD8a	[Růžek D et al., 2011]	21629771	TBEV, strain Neudoerfl/IRE	in vivo	mouse	Slower development of the disease [Růžek D et al., 2011]	CD8a-/- mice were inoculated subcutaneously with TBEV (100 pfu) Sodium fluorescein (Sigma-Aldrich), was used to detect fluid shifts between the circulation and CNS, which occur when BBB permeability becomes enhanced [Růžek D et al., 2011]
TNF	tumor necrosis factor	7124	TNF-a	[Tun MM et al., 2014]	24938868	TBEV, Oshima strain	in vivo	mouse	Increased mortality rates [Tun MM et al., 2014]	Mice were infected subcutaneously with 104 pfu of Oshima strains and were monitored daily [Tun MM et al., 2014]
IL10	interleukin 10	3586	IL-10	[Tun MM et al., 2014]	24938868	TBEV, Oshima strain	in vivo	mouse	Increased mortality rates [Tun MM et al., 2014]	Mice were infected subcutaneously with 104 pfu of Oshima strains and were monitored daily [Tun MM et al., 2014]
TIA1	TIA1 cytotoxic granule associated RNA binding protein	7072	TIA-1	[Albornoz A et al., 2014]	24696465	TBEV, strain Neudoerfl	in vitro, mouse embryonic fibroblast (MEF)	mouse	Increase in TBEV extracellular infectivity [Albornoz A et al., 2014]	MEF TIA-1 / or their control (MEF WT) were infected with TBEV at anMOIof 2. Cell supernatant collected 24 and 48 h p.i. was used to nfect Vero cells to measure virus yields (PFU/ml) from infected MEF TIA-1 / or infected MEF WT samples [Albornoz A et al., 2014]
TIAL1	TIA1 cytotoxic granule associated RNA binding protein like 1	7073	TIAR	[Albornoz A et al., 2014]	24696465	TBEV, strain Neudoerfl	in vitro, mouse embryonic fibroblast (MEF)	mouse	Decrease in TBEV extracellular infectivity [Albornoz A et al., 2014]	MEF TIAR / or their control (MEF WT) were infected with TBEV at an MOI of 2. Cell supernatant collected 24 and 48 h p.i. was used to infect Vero cells to measure virus yields (PFU/ml) from infected MEF TIAR / or infected MEF WT samples [Albornoz A et al., 2014]
References	PMID
[Kurhade C. et al., 2016]	26819220	Kurhade C1, Zegenhagen L2, Weber E1,3, Nair S2,4, Michaelsen-Preusse K5, Spanier J6, Gekara NO7, Kröger A2,8, Överby AK9.	Type I Interferon response in olfactory bulb, the site of tick-borne flavivirus accumulation, is primarily regulated by IPS-1.	J Neuroinflammation. 2016 Jan 27;13:22. doi: 10.1186/s12974-016-0487-9.
[Růžek D et al., 2011]	21629771	Růžek D1, Salát J, Singh SK, Kopecký J.	Breakdown of the blood-brain barrier during tick-borne encephalitis in mice is not dependent on CD8+ T-cells.	PLoS One. 2011;6(5):e20472. doi: 10.1371/journal.pone.0020472. Epub 2011 May 23.
[Tun MM et al., 2014]	24938868	Tun MM, Aoki K1, Senba M2, Buerano CC1, Shirai K3, Suzuki R3, Morita K1, Hayasaka D1.	Protective role of TNF-α, IL-10 and IL-2 in mice infected with the Oshima strain of Tick-borne encephalitis virus.	Sci Rep. 2014 Jun 18;4:5344. doi: 10.1038/srep05344.
[Albornoz A et al., 2014]	24696465	Albornoz A1, Carletti T2, Corazza G1, Marcello A3.	The stress granule component TIA-1 binds tick-borne encephalitis virus RNA and is recruited to perinuclear sites of viral replication to inhibit viral translation.	J Virol. 2014 Jun;88(12):6611-22. doi: 10.1128/JVI.03736-13. Epub 2014 Apr 2.

## Sheet: S6_All_genes
Table S6.
All genes from the catalog (140 genes)
EntrezGene_Official Symbol	Official Full Name	EntrezGene_Gene ID	Physical interaction	Up- or down-regulated	Allelic variant	Increased/attenuated antiviral activity	Knockout
A2M	alpha-2-macroglobulin	2	0	1	0	0	0
ARHGAP25	Rho GTPase activating protein 25	9938	1	0	0	0	0
ARHGEF7	Rho guanine nucleotide exchange factor 7	8874	0	0	0	1	0
ARID1B	AT-rich interaction domain 1B	57492	0	0	1	0	0
ARID2	AT-rich interaction domain 2	196528	1	0	0	0	0
ARNTL	aryl hydrocarbon receptor nuclear translocator like	406	1	0	0	0	0
ATF6	activating transcription factor 6	22926	0	1	0	0	0
BCL2	BCL2, apoptosis regulator	596	0	1	0	0	0
BICD1	BICD cargo adaptor 1	636	1	0	0	0	0
CASK	calcium/calmodulin dependent serine protein kinase	8573	1	0	0	0	0
CCDC14	coiled-coil domain containing 14	64770	1	0	0	0	0
CCL2	C-C motif chemokine ligand 2	6347	0	1	0	0	0
CCL3	C-C motif chemokine ligand 3	6348	0	1	0	0	0
CCL4	C-C motif chemokine ligand 4	6351	0	1	0	0	0
CCL5	C-C motif chemokine ligand 5	6352	0	1	0	0	0
CCR5	C-C motif chemokine receptor 5 (gene/pseudogene)	1234	0	0	1	0	0
CD209	CD209 molecule	30835	0	0	1	0	0
CD27	CD27 molecule	939	0	1	0	0	0
CD3E	CD3e molecule	916	0	1	0	0	0
CD4	CD4 molecule	920	0	1	0	0	0
CD40	CD40 molecule	958	0	1	0	0	0
CD40LG	CD40 ligand	959	0	1	0	0	0
CD69	CD69 molecule	969	0	1	0	0	0
CD8A	CD8a molecule	925	0	1	0	0	1
CIAO1	cytosolic iron-sulfur assembly component 1	9391	0	0	0	1	0
CXCL10	C-X-C motif chemokine ligand 10	3627	0	1	0	0	0
CXCL11	C-X-C motif chemokine ligand 11	6373	0	1	0	0	0
CXCL12	C-X-C motif chemokine ligand 12	6387	0	1	0	0	0
CXCL13	C-X-C motif chemokine ligand 13	10563	0	1	0	0	0
CXCL8	C-X-C motif chemokine ligand 8	3576	0	1	0	0	0
DDX58	DExD/H-box helicase 58	23586	0	1	0	0	0
DNTTIP2	deoxynucleotidyltransferase terminal interacting protein 2	30836	1	0	0	0	0
EMILIN1	elastin microfibril interfacer 1	11117	1	0	0	0	0
ENO1	enolase 1	2023	1	0	0	0	0
EOMES	eomesodermin	8320	0	1	0	0	0
ERN1	endoplasmic reticulum to nucleus signaling 1	2081	0	0	0	1	0
FAM184A	family with sequence similarity 184 member A	79632	1	0	0	0	0
FAS	Fas cell surface death receptor	355	0	1	0	0	0
FASLG	Fas ligand	356	0	1	0	0	0
FURIN	furin, paired basic amino acid cleaving enzyme	5045	1	0	0	0	0
G3BP1	G3BP stress granule assembly factor 1	10146	0	1	0	0	0
GFAP	glial fibrillary acidic protein	2670	0	1	0	0	0
GIPC1	GIPC PDZ domain containing family member 1	10755	1	0	0	0	0
GOPC	golgi associated PDZ and coiled-coil motif containing	57120	1	0	0	0	0
GRIP2	glutamate receptor interacting protein 2	80852	1	0	0	0	0
GRN	granulin precursor	2896	1	0	0	0	0
GSN	gelsolin	2934	0	1	0	0	0
GZMB	granzyme B	3002	0	1	0	0	0
GZMM	granzyme M	3004	0	1	0	0	0
HMOX1	heme oxygenase 1	3162	0	1	0	0	0
HNRNPF	heterogeneous nuclear ribonucleoprotein F	3185	1	0	0	0	0
HSPA1A	heat shock protein family A (Hsp70) member 1A	3303	0	1	0	0	0
ICAM1	intercellular adhesion molecule 1	3383	0	1	0	0	0
ICAM2	intercellular adhesion molecule 2	3384	0	1	0	0	0
ICAM3	intercellular adhesion molecule 3	3385	0	1	0	0	0
IFIH1	interferon induced with helicase C domain 1	64135	0	1	0	0	0
IFIT1	interferon induced protein with tetratricopeptide repeats 1	3434	0	1	0	0	0
IFIT2	interferon induced protein with tetratricopeptide repeats 2	3433	0	1	0	0	0
IFNA1	interferon alpha 1	3439	0	1	0	0	0
IFNA2	interferon alpha 2	3440	0	1	0	0	0
IFNAR1	interferon alpha and beta receptor subunit 1	3454	0	1	0	0	0
IFNB1	interferon beta 1	3456	0	1	0	0	0
IFNG	interferon gamma	3458	0	1	0	0	0
IFNL3	interferon lambda 3	282617	0	1	1	0	0
IFNL4	interferon lambda 4 (gene/pseudogene)	101180976	0	0	1	0	0
IKZF2	IKAROS family zinc finger 2	22807	0	1	0	0	0
IL10	interleukin 10	3586	0	1	1	0	1
IL12A	interleukin 12A	3592	0	1	0	0	0
IL12B	interleukin 12B	3593	0	1	0	0	0
IL15	interleukin 15	3600	0	1	0	0	0
IL16	interleukin 16	3603	1	0	0	0	0
IL18	interleukin 18	3606	0	1	0	0	0
IL1A	interleukin 1 alpha	3552	0	1	0	0	0
IL1B	interleukin 1 beta	3553	0	1	0	0	0
IL2	interleukin 2	3558	0	1	0	0	0
IL2RA	interleukin 2 receptor subunit alpha	3559	0	1	0	0	0
IL4	interleukin 4	3565	0	1	0	0	0
IL5	interleukin 5	3567	0	1	0	0	0
IL6	interleukin 6	3569	0	1	0	0	0
IL7R	interleukin 7 receptor	3575	0	1	0	0	0
IRF1	interferon regulatory factor 1	3659	0	1	0	0	0
IRF3	interferon regulatory factor 3	3661	0	1	0	0	0
ITGA3	integrin subunit alpha 3	3675	1	0	0	0	0
ITGAM	integrin subunit alpha M	3684	0	1	0	0	0
ITGB3	integrin subunit beta 3	3690	1	0	0	0	0
JAG1	jagged 1	182	1	0	0	0	0
KAT5	lysine acetyltransferase 5	10524	1	0	0	0	0
LAMB1	laminin subunit beta 1	3912	1	0	0	0	0
LAMB2	laminin subunit beta 2	3913	1	0	0	0	0
LILRA4	leukocyte immunoglobulin like receptor A4	23547	0	1	0	0	0
LTF	lactotransferrin	4057	0	1	0	0	0
MAGI2	membrane associated guanylate kinase, WW and PDZ domain containing 2	9863	1	0	0	0	0
MAVS	mitochondrial antiviral signaling protein	57506	0	0	0	0	1
MKI67	marker of proliferation Ki-67	4288	0	1	0	0	0
MLPH	melanophilin	79083	1	0	0	0	0
MMP9	matrix metallopeptidase 9	4318	0	1	0	0	0
MYH9	myosin heavy chain 9	4627	1	0	0	0	0
NQO1	NAD(P)H quinone dehydrogenase 1	1728	0	1	0	0	0
OAS1	2'-5'-oligoadenylate synthetase 1	4938	0	1	0	0	0
OAS2	2'-5'-oligoadenylate synthetase 2	4939	0	0	1	0	0
OAS3	2'-5'-oligoadenylate synthetase 3	4940	0	0	1	0	0
PDCD1	programmed cell death 1	5133	0	1	0	0	0
PDE4DIP	phosphodiesterase 4D interacting protein	9659	1	0	0	0	0
PDLIM4	PDZ and LIM domain 4	8572	1	0	0	0	0
PEPD	peptidase D	5184	1	0	0	1	0
PHAX	phosphorylated adaptor for RNA export	51808	1	0	0	0	0
PHC2	polyhomeotic homolog 2	1912	1	0	0	0	0
PRF1	perforin 1	5551	0	1	0	0	0
PSMB10	proteasome subunit beta 10	5699	0	1	0	0	0
PSMB8	proteasome subunit beta 8	5696	0	1	0	0	0
RAC1	ras-related C3 botulinum toxin substrate 1 (rho family, small GTP binding protein Rac1)	5879	0	0	0	1	0
RIMS2	regulating synaptic membrane exocytosis 2	9699	1	0	0	0	0
RNF125	ring finger protein 12	54941	1	0	0	0	0
RPSA	ribosomal protein SA	3921	1	0	0	0	0
RSAD2	radical S-adenosyl methionine domain containing 2	91543	0	1	0	0	0
S1PR4	sphingosine-1-phosphate receptor 4	8698	0	0	0	1	0
SCRIB	scribbled planar cell polarity protein	23513	1	0	0	0	0
SMARCB1	SWI/SNF related, matrix associated, actin dependent regulator of chromatin, subfamily b, member 1	6598	1	0	0	0	0
SOCS1	suppressor of cytokine signaling 1	8651	0	1	0	0	0
SOCS3	suppressor of cytokine signaling 3	9021	0	1	0	0	0
SPDL1	spindle apparatus coiled-coil protein 1	54908	1	0	0	0	0
TAF15	TATA-box binding protein associated factor 15	8148	1	0	0	0	0
TBK1	TANK binding kinase 1	29110	0	1	0	0	0
TBX21	T-box 21	30009	0	1	0	0	0
TIA1	TIA1 cytotoxic granule associated RNA binding protein	7072	1	0	0	0	1
TIAL1	TIA1 cytotoxic granule associated RNA binding protein like 1	7073	1	0	0	0	1
TJP1	tight junction protein 1	7082	1	0	0	0	0
TJP2	tight junction protein 2	9414	1	0	0	0	0
TLR3	toll like receptor 3	7098	0	0	1	0	0
TLR7	toll like receptor 7	51284	1	0	0	0	0
TNF	tumor necrosis factor	7124	0	1	0	0	1
TOM1L1	target of myb1 like 1 membrane trafficking protein	10040	1	0	0	0	0
TRIM21	tripartite motif containing 21	6737	1	0	0	0	0
TXNDC9	thioredoxin domain containing 9	10190	1	0	0	0	0
TYK2	tyrosine kinase 2	7297	1	0	0	0	0
VIM	vimentin	7431	1	0	0	0	0
VPS11	VPS11, CORVET/HOPS core subunit	55823	1	0	0	0	0
XBP1	X-box binding protein 1	7494	0	1	0	0	0
ZBTB17	zinc finger and BTB domain containing 17	7709	1	0	0	0	0
ZCCHC17	zinc finger CCHC-type containing 17	51538	1	0	0	0	0
	Total number	140	51	76	9	6	6

## Sheet: S7_PPIs STRING
Table S7.
Direct physical interactions (25) that were obtained from STRING and passed manual verification.
The references to the reseach articles were found manually
Node1	Node2	Interaction type	Score	Reference	PMID
PSMB8	PSMB10	phys_inter_from_STRING	0.964	[Froment C et al., 2005]	15887188
IL2RA	IL2	phys_inter_from_STRING	0.866	[Mills GB et al., 1990], [Thanos CD et al., 2006]	2303462, 17032757
IFNAR1	TYK2	phys_inter_from_STRING	0.866	[Kumar KG et al., 2004]	15337770
IFNA2	IFNAR1	phys_inter_from_STRING	0.866	[Pestka S et al., 2004]	15546383
ARID1B	SMARCB1	phys_inter_from_STRING	0.847	[Havugimana PC et al., 2012]	22939629
FASLG	FAS	phys_inter_from_STRING	0.774	[Schneider P et al., 1997]	9228058
IFNB1	IFNAR1	phys_inter_from_STRING	0.673	[Pestka S et al., 2004]	15546383
ATF6	XBP1	phys_inter_from_STRING	0.655	[Yamamoto K et al., 2007], [Reinke AW et al., 2013]	17765680, 23661758
ARID2	SMARCB1	phys_inter_from_STRING	0.608	[Yan Z et al., 2005]	15985610
TJP2	TJP1	phys_inter_from_STRING	0.596	[Hein MY et al., 2015]	26496610
HSPA1A	MYH9	phys_inter_from_STRING	0.537	[Li X et al., 2015]	25609649
NQO1	LAMB1	phys_inter_from_STRING	0.503	[Havugimana PC et al., 2012]	22939629
A2M	IL1B	phys_inter_from_STRING	0.488	[Borth W et al., 1989]	2466831
IL10	A2M	phys_inter_from_STRING	0.488	[Garber TR et al., 2000]	10714547
IL4	A2M	phys_inter_from_STRING	0.488	[Garber TR et al., 2000]	10714547
TIA1	DDX58	phys_inter_from_STRING	0.452	[Wan C et al., 2015]	26344197
ARHGEF7	RAC1	phys_inter_from_STRING	0.45	[ten Klooster JP 2006]	16492808
ERN1	HSPA1A	phys_inter_from_STRING	0.445	[Gupta S et al., 2010]	20625543
CCR5	CCL4	phys_inter_from_STRING	0.429	[Raport CJ et al., 1996]	8663314
CCR5	CCL3	phys_inter_from_STRING	0.429	[Raport CJ et al., 1996]	8663314
CCR5	CCL2	phys_inter_from_STRING	0.418	[Blanpain C et al., 1999]	10477718
SOCS1	TYK2	phys_inter_from_STRING	0.411	[Piganis RA et al., 2011]	21757742
CCR5	CD4	phys_inter_from_STRING	0.407	[Wang J et al., 2004]	15660419
MAVS	DDX58	phys_inter_from_STRING	0.866	[Li S et al., 2011]	21903422
CD40LG	CD40	phys_inter_from_STRING	0.866	[Salzmann S et al., 2013]	23918987
References	PubMed ID	Authors	Title	Journal, Year, etc.
[Froment C et al., 2005]	15887188	Froment C1, Uttenweiler-Joseph S, Bousquet-Dubouch MP, Matondo M, Borges JP, Esmenjaud C, Lacroix C, Monsarrat B, Burlet-Schiltz O.	A quantitative proteomic approach using two-dimensional gel electrophoresis and isotope-coded affinity tag labeling for studying human 20S proteasome heterogeneity.	Proteomics. 2005 Jun;5(9):2351-63.
[Mills GB et al., 1990]	2303462	Mills GB1, May C, McGill M, Fung M, Baker M, Sutherland R, Greene WC.	Interleukin 2-induced tyrosine phosphorylation. Interleukin 2 receptor beta is tyrosine phosphorylated.	J Biol Chem. 1990 Feb 25;265(6):3561-7.
[Thanos CD et al., 2006]	17032757	Thanos CD1, DeLano WL, Wells JA.	Hot-spot mimicry of a cytokine receptor by a small molecule.	Proc Natl Acad Sci U S A. 2006 Oct 17;103(42):15422-7. Epub 2006 Oct 10.
[Kumar KG et al., 2004]	15337770	Kumar KG1, Krolewski JJ, Fuchs SY.	Phosphorylation and specific ubiquitin acceptor sites are required for ubiquitination and degradation of the IFNAR1 subunit of type I interferon receptor.	J Biol Chem. 2004 Nov 5;279(45):46614-20. Epub 2004 Aug 26.
[Pestka S et al., 2004]	15546383	Pestka S1, Krause CD, Walter MR.	Interferons, interferon-like cytokines, and their receptors.	Immunol Rev. 2004 Dec;202:8-32.
[Havugimana PC et al., 2012]	22939629	Havugimana PC1, Hart GT, Nepusz T, Yang H, Turinsky AL, Li Z, Wang PI, Boutz DR, Fong V, Phanse S, Babu M, Craig SA, Hu P, Wan C, Vlasblom J, Dar VU, Bezginov A, Clark GW, Wu GC, Wodak SJ, Tillier ER, Paccanaro A, Marcotte EM, Emili A.	A census of human soluble protein complexes.	Cell. 2012 Aug 31;150(5):1068-81. doi: 10.1016/j.cell.2012.08.011.
[Schneider P et al., 1997]	9228058	Schneider P1, Bodmer JL, Holler N, Mattmann C, Scuderi P, Terskikh A, Peitsch MC, Tschopp J.	Characterization of Fas (Apo-1, CD95)-Fas ligand interaction.	J Biol Chem. 1997 Jul 25;272(30):18827-33.
[Yamamoto K et al., 2007]	17765680	Yamamoto K1, Sato T, Matsui T, Sato M, Okada T, Yoshida H, Harada A, Mori K.	Transcriptional induction of mammalian ER quality control proteins is mediated by single or combined action of ATF6alpha and XBP1.	Dev Cell. 2007 Sep;13(3):365-76.
[Reinke AW et al., 2013]	23661758	Reinke AW1, Baek J, Ashenberg O, Keating AE.	Networks of bZIP protein-protein interactions diversified over a billion years of evolution.	Science. 2013 May 10;340(6133):730-4. doi: 10.1126/science.1233465.
[Yan Z et al., 2005]	15985610	Yan Z1, Cui K, Murray DM, Ling C, Xue Y, Gerstein A, Parsons R, Zhao K, Wang W.	PBAF chromatin-remodeling complex requires a novel specificity subunit, BAF200, to regulate expression of selective interferon-responsive genes.	Genes Dev. 2005 Jul 15;19(14):1662-7. Epub 2005 Jun 28.
[Hein MY et al., 2015]	26496610	Hein MY1, Hubner NC1, Poser I2, Cox J1, Nagaraj N1, Toyoda Y2, Gak IA3, Weisswange I4, Mansfeld J3, Buchholz F5, Hyman AA6, Mann M7.	A human interactome in three quantitative dimensions organized by stoichiometries and abundances.	Cell. 2015 Oct 22;163(3):712-23. doi: 10.1016/j.cell.2015.09.053. Epub 2015 Oct 22.
[Li X et al., 2015]	25609649	Li X1, Wang W1, Wang J1, Malovannaya A2, Xi Y3, Li W3, Guerra R4, Hawke DH5, Qin J2, Chen J6.	Proteomic analyses reveal distinct chromatin-associated and soluble transcription factor complexes.	Mol Syst Biol. 2015 Jan 21;11(1):775. doi: 10.15252/msb.20145504.
[Borth W et al., 1989]	2466831	Borth W1, Luger TA.	Identification of alpha 2-macroglobulin as a cytokine binding plasma protein. Binding of interleukin-1 beta to "F" alpha 2-macroglobulin.	J Biol Chem. 1989 Apr 5;264(10):5818-25.
[Garber TR et al., 2000]	10714547	Garber TR1, Gonias SL, Webb DJ.	Interleukin-4 and IL-10 bind covalently to activated human alpha2-macroglobulin by a mechanism that requires Cys949.	J Interferon Cytokine Res. 2000 Feb;20(2):125-31.
[Wan C et al., 2015]	26344197	Wan C1,2, Borgeson B2, Phanse S1, Tu F2, Drew K2, Clark G3, Xiong X4,5, Kagan O1, Kwan J1,4, Bezginov A3, Chessman K4,5, Pal S5, Cromar G4,5, Papoulas O2, Ni Z1, Boutz DR2, Stoilova S1, Havugimana PC1, Guo X1, Malty RH6, Sarov M7, Greenblatt J1,4, Babu M6, Derry WB4,5, Tillier ER3, Wallingford JB2,8, Parkinson J4,5, Marcotte EM2,8, Emili A1,4.	Panorama of ancient metazoan macromolecular complexes.	Nature. 2015 Sep 17;525(7569):339-44. doi: 10.1038/nature14877. Epub 2015 Sep 7.
[ten Klooster JP 2006]	16492808	ten Klooster JP1, Jaffer ZM, Chernoff J, Hordijk PL.	Targeting and activation of Rac1 are mediated by the exchange factor beta-Pix.	J Cell Biol. 2006 Feb 27;172(5):759-69. Epub 2006 Feb 21.
[Gupta S et al., 2010]	20625543	Gupta S1, Deepti A, Deegan S, Lisbona F, Hetz C, Samali A.	HSP72 protects cells from ER stress-induced apoptosis via enhancement of IRE1alpha-XBP1 signaling through a physical interaction.	PLoS Biol. 2010 Jul 6;8(7):e1000410. doi: 10.1371/journal.pbio.1000410.
[Raport CJ et al., 1996]	8663314	Raport CJ1, Gosling J, Schweickart VL, Gray PW, Charo IF.	Molecular cloning and functional characterization of a novel human CC chemokine receptor (CCR5) for RANTES, MIP-1beta, and MIP-1alpha.	J Biol Chem. 1996 Jul 19;271(29):17161-6.
[Blanpain C et al., 1999]	10477718	Blanpain C1, Migeotte I, Lee B, Vakili J, Doranz BJ, Govaerts C, Vassart G, Doms RW, Parmentier M.	CCR5 binds multiple CC-chemokines: MCP-3 acts as a natural antagonist.	Blood. 1999 Sep 15;94(6):1899-905.
[Piganis RA et al., 2011]	21757742	Piganis RA1, De Weerd NA, Gould JA, Schindler CW, Mansell A, Nicholson SE, Hertzog PJ.	Suppressor of cytokine signaling (SOCS) 1 inhibits type I interferon (IFN) signaling via the interferon alpha receptor (IFNAR1)-associated tyrosine kinase Tyk2.	J Biol Chem. 2011 Sep 30;286(39):33811-8. doi: 10.1074/jbc.M111.270207. Epub 2011 Jul 13.
[Wang J et al., 2004]	15660419	Wang J1, Alvarez R, Roderiquez G, Guan E, Norcross MA.	Constitutive association of cell surface CCR5 and CXCR4 in the presence of CD4.	J Cell Biochem. 2004 Nov 1;93(4):753-60.
[Li S et al., 2011]	21903422	Li S1, Wang L, Berman M, Kong YY, Dorf ME.	Mapping a dynamic innate immunity protein interaction network regulating type I interferon production.	Immunity. 2011 Sep 23;35(3):426-40. doi: 10.1016/j.immuni.2011.06.014. Epub 2011 Sep 8.
[Salzmann S et al., 2013]	23918987	Salzmann S1, Lang I, Rosenthal A, Schäfer V, Weisenberger D, Carmona Arana JA, Trebing J, Siegmund D, Neumann M, Wajant H.	TWEAK inhibits TRAF2-mediated CD40 signaling by destabilization of CD40 signaling complexes.	J Immunol. 2013 Sep 1;191(5):2308-18. doi: 10.4049/jimmunol.1202899. Epub 2013 Aug 5.

## Sheet: S8_G_Neighbors
Table S8.
Genes / proteins from the catalog (41) that had one or more pairwise interactions with human genes/proteins within the network
Number of neighbours	Gene/protein	Neighbours
4	IFNAR1	TYK2, PEPD, IFNB1, IFNA2
4	CCR5	CD4, CCL3, CCL4, CCL2
2	SCRIB	ARHGEF7, RAC1
2	SMARCB1	ARID2, ARID1B
2	TYK2	SOCS1, IFNAR1
2	XBP1	ERN1, ATF6
2	DDX58	TIA1, MAVS
2	HSPA1A	ERN1, MYH9
2	A2M	IL1B, IL10
2	RAC1	SCRIB, ARHGEF7
2	ARHGEF7	SCRIB, RAC1
2	ERN1	HSPA1A, XBP1
1	IL10	A2M
1	TJP1	TJP2
1	TJP2	TJP1
1	PEPD	IFNAR1
1	LAMB1	NQO1
1	TIA1	DDX58
1	ARID2	SMARCB1
1	MYH9	HSPA1A
1	LILRA4	S1PR4
1	RSAD2	CIAO1
1	NQO1	LAMB1
1	PSMB8	PSMB10
1	PSMB10	PSMB8
1	IL1B	A2M
1	CCL3	CCR5
1	CCL2	CCR5
1	CCL4	CCR5
1	IL2	IL2RA
1	IFNB1	IFNAR1
1	IFNA2	IFNAR1
1	IL2RA	IL2
1	FAS	FASLG
1	CD4	CCR5
1	FASLG	FAS
1	SOCS1	TYK2
1	ARID1B	SMARCB1
1	MAVS	DDX58
1	CD40LG	CD40
1	CD40	CD40LG
