# Supplementary material for: A database of human genes and a gene network involved in response to tick-borne encephalitis virus infection
Source: BMC Evol Biol. 2017 Dec 28;17(Suppl 2):259. doi: 10.1186/s12862-017-1107-8 (PMC5751789; doi:10.1186/s12862-017-1107-8)
Supplement: Supplementary file 2 — Supplementary data for creation of the interactive version of gene network in Cytoscape. (XGMML 224 kb) [file 12862_2017_1107_MOESM2_ESM.xgmml]

<?xml version="1.0" encoding="UTF-8" standalone="yes"?>
<graph id="52" label="&amp;#x41b;&amp;#x438;&amp;#x441;&amp;#x442;1_9" directed="1" cy:documentVersion="3.0" xmlns:dc="http://purl.org/dc/elements/1.1/" xmlns:xlink="http://www.w3.org/1999/xlink" xmlns:rdf="http://www.w3.org/1999/02/22-rdf-syntax-ns#" xmlns:cy="http://www.cytoscape.org" xmlns="http://www.cs.rpi.edu/XGMML">
  <att name="networkMetadata">
    <rdf:RDF>
      <rdf:Description rdf:about="http://www.cytoscape.org/">
        <dc:type>Protein-Protein Interaction</dc:type>
        <dc:description>N/A</dc:description>
        <dc:identifier>N/A</dc:identifier>
        <dc:date>2017-10-12 15:51:26</dc:date>
        <dc:title>&#x41b;&#x438;&#x441;&#x442;1_9</dc:title>
        <dc:source>http://www.cytoscape.org/</dc:source>
        <dc:format>Cytoscape-XGMML</dc:format>
      </rdf:Description>
    </rdf:RDF>
  </att>
  <att name="shared name" value="&#x41b;&#x438;&#x441;&#x442;1_9" type="string" cy:type="String"/>
  <att name="name" value="&#x41b;&#x438;&#x441;&#x442;1_9" type="string" cy:type="String"/>
  <att name="selected" value="1" type="boolean" cy:type="Boolean"/>
  <att name="networkMetadata" type="string" cy:type="String"/>
  <att name="__Annotations" type="list" cy:type="List" cy:elementType="String">
    <att name="__Annotations" value="" type="string" cy:type="String"/>
  </att>
  <att name="layoutAlgorithm" value="Prefuse Force Directed Layout" type="string" cy:type="String" cy:hidden="1"/>
  <node id="219" label="CD40LG">
    <att name="shared name" value="CD40LG" type="string" cy:type="String"/>
    <att name="name" value="CD40LG" type="string" cy:type="String"/>
    <att name="selected" value="0" type="boolean" cy:type="Boolean"/>
    <att name="Attr" value="up/down regulated" type="string" cy:type="String"/>
  </node>
  <node id="218" label="Increased/attenuated antiviral activity">
    <att name="shared name" value="Increased/attenuated antiviral activity" type="string" cy:type="String"/>
    <att name="name" value="Increased/attenuated antiviral activity" type="string" cy:type="String"/>
    <att name="selected" value="0" type="boolean" cy:type="Boolean"/>
    <att name="Attr" value="Process" type="string" cy:type="String"/>
  </node>
  <node id="217" label="Knockout">
    <att name="shared name" value="Knockout" type="string" cy:type="String"/>
    <att name="name" value="Knockout" type="string" cy:type="String"/>
    <att name="selected" value="0" type="boolean" cy:type="Boolean"/>
    <att name="Attr" value="Process" type="string" cy:type="String"/>
  </node>
  <node id="216" label="MAVS">
    <att name="shared name" value="MAVS" type="string" cy:type="String"/>
    <att name="name" value="MAVS" type="string" cy:type="String"/>
    <att name="selected" value="0" type="boolean" cy:type="Boolean"/>
    <att name="Attr" value="Knockout" type="string" cy:type="String"/>
  </node>
  <node id="215" label="TLR3">
    <att name="shared name" value="TLR3" type="string" cy:type="String"/>
    <att name="name" value="TLR3" type="string" cy:type="String"/>
    <att name="selected" value="0" type="boolean" cy:type="Boolean"/>
    <att name="Attr" value="Associations" type="string" cy:type="String"/>
  </node>
  <node id="214" label="OAS3">
    <att name="shared name" value="OAS3" type="string" cy:type="String"/>
    <att name="name" value="OAS3" type="string" cy:type="String"/>
    <att name="selected" value="0" type="boolean" cy:type="Boolean"/>
    <att name="Attr" value="Associations" type="string" cy:type="String"/>
  </node>
  <node id="213" label="OAS2">
    <att name="shared name" value="OAS2" type="string" cy:type="String"/>
    <att name="name" value="OAS2" type="string" cy:type="String"/>
    <att name="selected" value="0" type="boolean" cy:type="Boolean"/>
    <att name="Attr" value="Associations" type="string" cy:type="String"/>
  </node>
  <node id="212" label="CD209">
    <att name="shared name" value="CD209" type="string" cy:type="String"/>
    <att name="name" value="CD209" type="string" cy:type="String"/>
    <att name="selected" value="0" type="boolean" cy:type="Boolean"/>
    <att name="Attr" value="Associations" type="string" cy:type="String"/>
  </node>
  <node id="211" label="CCR5">
    <att name="shared name" value="CCR5" type="string" cy:type="String"/>
    <att name="name" value="CCR5" type="string" cy:type="String"/>
    <att name="selected" value="0" type="boolean" cy:type="Boolean"/>
    <att name="Attr" value="Associations" type="string" cy:type="String"/>
  </node>
  <node id="210" label="ARID1B">
    <att name="shared name" value="ARID1B" type="string" cy:type="String"/>
    <att name="name" value="ARID1B" type="string" cy:type="String"/>
    <att name="selected" value="0" type="boolean" cy:type="Boolean"/>
    <att name="Attr" value="Associations" type="string" cy:type="String"/>
  </node>
  <node id="209" label="IFNL4">
    <att name="shared name" value="IFNL4" type="string" cy:type="String"/>
    <att name="name" value="IFNL4" type="string" cy:type="String"/>
    <att name="selected" value="0" type="boolean" cy:type="Boolean"/>
    <att name="Attr" value="Associations" type="string" cy:type="String"/>
  </node>
  <node id="208" label="TBE susceptibility/resistance">
    <att name="shared name" value="TBE susceptibility/resistance" type="string" cy:type="String"/>
    <att name="name" value="TBE susceptibility/resistance" type="string" cy:type="String"/>
    <att name="selected" value="0" type="boolean" cy:type="Boolean"/>
    <att name="Attr" value="Process" type="string" cy:type="String"/>
  </node>
  <node id="207" label="G3BP1">
    <att name="shared name" value="G3BP1" type="string" cy:type="String"/>
    <att name="name" value="G3BP1" type="string" cy:type="String"/>
    <att name="selected" value="0" type="boolean" cy:type="Boolean"/>
    <att name="Attr" value="up/down regulated" type="string" cy:type="String"/>
  </node>
  <node id="206" label="ICAM2">
    <att name="shared name" value="ICAM2" type="string" cy:type="String"/>
    <att name="name" value="ICAM2" type="string" cy:type="String"/>
    <att name="selected" value="0" type="boolean" cy:type="Boolean"/>
    <att name="Attr" value="up/down regulated" type="string" cy:type="String"/>
  </node>
  <node id="205" label="ICAM3">
    <att name="shared name" value="ICAM3" type="string" cy:type="String"/>
    <att name="name" value="ICAM3" type="string" cy:type="String"/>
    <att name="selected" value="0" type="boolean" cy:type="Boolean"/>
    <att name="Attr" value="up/down regulated" type="string" cy:type="String"/>
  </node>
  <node id="204" label="GSN">
    <att name="shared name" value="GSN" type="string" cy:type="String"/>
    <att name="name" value="GSN" type="string" cy:type="String"/>
    <att name="selected" value="0" type="boolean" cy:type="Boolean"/>
    <att name="Attr" value="up/down regulated" type="string" cy:type="String"/>
  </node>
  <node id="203" label="LTF">
    <att name="shared name" value="LTF" type="string" cy:type="String"/>
    <att name="name" value="LTF" type="string" cy:type="String"/>
    <att name="selected" value="0" type="boolean" cy:type="Boolean"/>
    <att name="Attr" value="up/down regulated" type="string" cy:type="String"/>
  </node>
  <node id="202" label="A2M">
    <att name="shared name" value="A2M" type="string" cy:type="String"/>
    <att name="name" value="A2M" type="string" cy:type="String"/>
    <att name="selected" value="0" type="boolean" cy:type="Boolean"/>
    <att name="Attr" value="up/down regulated" type="string" cy:type="String"/>
  </node>
  <node id="201" label="HSPA1A">
    <att name="shared name" value="HSPA1A" type="string" cy:type="String"/>
    <att name="name" value="HSPA1A" type="string" cy:type="String"/>
    <att name="selected" value="0" type="boolean" cy:type="Boolean"/>
    <att name="Attr" value="up/down regulated | UPR pathway" type="string" cy:type="String"/>
  </node>
  <node id="200" label="IFIT1">
    <att name="shared name" value="IFIT1" type="string" cy:type="String"/>
    <att name="name" value="IFIT1" type="string" cy:type="String"/>
    <att name="selected" value="0" type="boolean" cy:type="Boolean"/>
    <att name="Attr" value="up/down regulated" type="string" cy:type="String"/>
  </node>
  <node id="199" label="IFIT2">
    <att name="shared name" value="IFIT2" type="string" cy:type="String"/>
    <att name="name" value="IFIT2" type="string" cy:type="String"/>
    <att name="selected" value="0" type="boolean" cy:type="Boolean"/>
    <att name="Attr" value="up/down regulated" type="string" cy:type="String"/>
  </node>
  <node id="198" label="SOCS3">
    <att name="shared name" value="SOCS3" type="string" cy:type="String"/>
    <att name="name" value="SOCS3" type="string" cy:type="String"/>
    <att name="selected" value="0" type="boolean" cy:type="Boolean"/>
    <att name="Attr" value="up/down regulated | Jak/STAT pathway" type="string" cy:type="String"/>
  </node>
  <node id="197" label="SOCS1">
    <att name="shared name" value="SOCS1" type="string" cy:type="String"/>
    <att name="name" value="SOCS1" type="string" cy:type="String"/>
    <att name="selected" value="0" type="boolean" cy:type="Boolean"/>
    <att name="Attr" value="up/down regulated | Jak/STAT pathway" type="string" cy:type="String"/>
  </node>
  <node id="196" label="FASLG">
    <att name="shared name" value="FASLG" type="string" cy:type="String"/>
    <att name="name" value="FASLG" type="string" cy:type="String"/>
    <att name="selected" value="0" type="boolean" cy:type="Boolean"/>
    <att name="Attr" value="up/down regulated" type="string" cy:type="String"/>
  </node>
  <node id="195" label="GZMM">
    <att name="shared name" value="GZMM" type="string" cy:type="String"/>
    <att name="name" value="GZMM" type="string" cy:type="String"/>
    <att name="selected" value="0" type="boolean" cy:type="Boolean"/>
    <att name="Attr" value="up/down regulated" type="string" cy:type="String"/>
  </node>
  <node id="194" label="CD8A">
    <att name="shared name" value="CD8A" type="string" cy:type="String"/>
    <att name="name" value="CD8A" type="string" cy:type="String"/>
    <att name="selected" value="0" type="boolean" cy:type="Boolean"/>
    <att name="Attr" value="up/down regulated | Knockout" type="string" cy:type="String"/>
  </node>
  <node id="193" label="CD4">
    <att name="shared name" value="CD4" type="string" cy:type="String"/>
    <att name="name" value="CD4" type="string" cy:type="String"/>
    <att name="selected" value="0" type="boolean" cy:type="Boolean"/>
    <att name="Attr" value="up/down regulated" type="string" cy:type="String"/>
  </node>
  <node id="192" label="CD3E">
    <att name="shared name" value="CD3E" type="string" cy:type="String"/>
    <att name="name" value="CD3E" type="string" cy:type="String"/>
    <att name="selected" value="0" type="boolean" cy:type="Boolean"/>
    <att name="Attr" value="up/down regulated" type="string" cy:type="String"/>
  </node>
  <node id="191" label="CXCL13">
    <att name="shared name" value="CXCL13" type="string" cy:type="String"/>
    <att name="name" value="CXCL13" type="string" cy:type="String"/>
    <att name="selected" value="0" type="boolean" cy:type="Boolean"/>
    <att name="Attr" value="up/down regulated" type="string" cy:type="String"/>
  </node>
  <node id="190" label="CXCL12">
    <att name="shared name" value="CXCL12" type="string" cy:type="String"/>
    <att name="name" value="CXCL12" type="string" cy:type="String"/>
    <att name="selected" value="0" type="boolean" cy:type="Boolean"/>
    <att name="Attr" value="up/down regulated" type="string" cy:type="String"/>
  </node>
  <node id="189" label="CXCL11">
    <att name="shared name" value="CXCL11" type="string" cy:type="String"/>
    <att name="name" value="CXCL11" type="string" cy:type="String"/>
    <att name="selected" value="0" type="boolean" cy:type="Boolean"/>
    <att name="Attr" value="up/down regulated" type="string" cy:type="String"/>
  </node>
  <node id="188" label="IL4">
    <att name="shared name" value="IL4" type="string" cy:type="String"/>
    <att name="name" value="IL4" type="string" cy:type="String"/>
    <att name="selected" value="0" type="boolean" cy:type="Boolean"/>
    <att name="Attr" value="up/down regulated" type="string" cy:type="String"/>
  </node>
  <node id="187" label="IKZF2">
    <att name="shared name" value="IKZF2" type="string" cy:type="String"/>
    <att name="name" value="IKZF2" type="string" cy:type="String"/>
    <att name="selected" value="0" type="boolean" cy:type="Boolean"/>
    <att name="Attr" value="up/down regulated" type="string" cy:type="String"/>
  </node>
  <node id="186" label="EOMES">
    <att name="shared name" value="EOMES" type="string" cy:type="String"/>
    <att name="name" value="EOMES" type="string" cy:type="String"/>
    <att name="selected" value="0" type="boolean" cy:type="Boolean"/>
    <att name="Attr" value="up/down regulated" type="string" cy:type="String"/>
  </node>
  <node id="185" label="CD27">
    <att name="shared name" value="CD27" type="string" cy:type="String"/>
    <att name="name" value="CD27" type="string" cy:type="String"/>
    <att name="selected" value="0" type="boolean" cy:type="Boolean"/>
    <att name="Attr" value="up/down regulated" type="string" cy:type="String"/>
  </node>
  <node id="184" label="IL7R">
    <att name="shared name" value="IL7R" type="string" cy:type="String"/>
    <att name="name" value="IL7R" type="string" cy:type="String"/>
    <att name="selected" value="0" type="boolean" cy:type="Boolean"/>
    <att name="Attr" value="up/down regulated" type="string" cy:type="String"/>
  </node>
  <node id="183" label="PDCD1">
    <att name="shared name" value="PDCD1" type="string" cy:type="String"/>
    <att name="name" value="PDCD1" type="string" cy:type="String"/>
    <att name="selected" value="0" type="boolean" cy:type="Boolean"/>
    <att name="Attr" value="up/down regulated" type="string" cy:type="String"/>
  </node>
  <node id="182" label="IFNL3">
    <att name="shared name" value="IFNL3" type="string" cy:type="String"/>
    <att name="name" value="IFNL3" type="string" cy:type="String"/>
    <att name="selected" value="0" type="boolean" cy:type="Boolean"/>
    <att name="Attr" value="Associations | up/down regulated" type="string" cy:type="String"/>
  </node>
  <node id="181" label="FAS">
    <att name="shared name" value="FAS" type="string" cy:type="String"/>
    <att name="name" value="FAS" type="string" cy:type="String"/>
    <att name="selected" value="0" type="boolean" cy:type="Boolean"/>
    <att name="Attr" value="up/down regulated" type="string" cy:type="String"/>
  </node>
  <node id="180" label="IL2RA">
    <att name="shared name" value="IL2RA" type="string" cy:type="String"/>
    <att name="name" value="IL2RA" type="string" cy:type="String"/>
    <att name="selected" value="0" type="boolean" cy:type="Boolean"/>
    <att name="Attr" value="up/down regulated" type="string" cy:type="String"/>
  </node>
  <node id="179" label="CD69">
    <att name="shared name" value="CD69" type="string" cy:type="String"/>
    <att name="name" value="CD69" type="string" cy:type="String"/>
    <att name="selected" value="0" type="boolean" cy:type="Boolean"/>
    <att name="Attr" value="up/down regulated" type="string" cy:type="String"/>
  </node>
  <node id="178" label="ICAM1">
    <att name="shared name" value="ICAM1" type="string" cy:type="String"/>
    <att name="name" value="ICAM1" type="string" cy:type="String"/>
    <att name="selected" value="0" type="boolean" cy:type="Boolean"/>
    <att name="Attr" value="up/down regulated" type="string" cy:type="String"/>
  </node>
  <node id="177" label="ITGAM">
    <att name="shared name" value="ITGAM" type="string" cy:type="String"/>
    <att name="name" value="ITGAM" type="string" cy:type="String"/>
    <att name="selected" value="0" type="boolean" cy:type="Boolean"/>
    <att name="Attr" value="up/down regulated" type="string" cy:type="String"/>
  </node>
  <node id="176" label="TBX21">
    <att name="shared name" value="TBX21" type="string" cy:type="String"/>
    <att name="name" value="TBX21" type="string" cy:type="String"/>
    <att name="selected" value="0" type="boolean" cy:type="Boolean"/>
    <att name="Attr" value="up/down regulated" type="string" cy:type="String"/>
  </node>
  <node id="175" label="IRF1">
    <att name="shared name" value="IRF1" type="string" cy:type="String"/>
    <att name="name" value="IRF1" type="string" cy:type="String"/>
    <att name="selected" value="0" type="boolean" cy:type="Boolean"/>
    <att name="Attr" value="up/down regulated" type="string" cy:type="String"/>
  </node>
  <node id="174" label="OAS1">
    <att name="shared name" value="OAS1" type="string" cy:type="String"/>
    <att name="name" value="OAS1" type="string" cy:type="String"/>
    <att name="selected" value="0" type="boolean" cy:type="Boolean"/>
    <att name="Attr" value="up/down regulated" type="string" cy:type="String"/>
  </node>
  <node id="173" label="GZMB">
    <att name="shared name" value="GZMB" type="string" cy:type="String"/>
    <att name="name" value="GZMB" type="string" cy:type="String"/>
    <att name="selected" value="0" type="boolean" cy:type="Boolean"/>
    <att name="Attr" value="up/down regulated" type="string" cy:type="String"/>
  </node>
  <node id="172" label="PRF1">
    <att name="shared name" value="PRF1" type="string" cy:type="String"/>
    <att name="name" value="PRF1" type="string" cy:type="String"/>
    <att name="selected" value="0" type="boolean" cy:type="Boolean"/>
    <att name="Attr" value="up/down regulated" type="string" cy:type="String"/>
  </node>
  <node id="171" label="BCL2">
    <att name="shared name" value="BCL2" type="string" cy:type="String"/>
    <att name="name" value="BCL2" type="string" cy:type="String"/>
    <att name="selected" value="0" type="boolean" cy:type="Boolean"/>
    <att name="Attr" value="up/down regulated" type="string" cy:type="String"/>
  </node>
  <node id="170" label="MKI67">
    <att name="shared name" value="MKI67" type="string" cy:type="String"/>
    <att name="name" value="MKI67" type="string" cy:type="String"/>
    <att name="selected" value="0" type="boolean" cy:type="Boolean"/>
    <att name="Attr" value="up/down regulated" type="string" cy:type="String"/>
  </node>
  <node id="169" label="IL18">
    <att name="shared name" value="IL18" type="string" cy:type="String"/>
    <att name="name" value="IL18" type="string" cy:type="String"/>
    <att name="selected" value="0" type="boolean" cy:type="Boolean"/>
    <att name="Attr" value="up/down regulated" type="string" cy:type="String"/>
  </node>
  <node id="168" label="IL15">
    <att name="shared name" value="IL15" type="string" cy:type="String"/>
    <att name="name" value="IL15" type="string" cy:type="String"/>
    <att name="selected" value="0" type="boolean" cy:type="Boolean"/>
    <att name="Attr" value="up/down regulated" type="string" cy:type="String"/>
  </node>
  <node id="167" label="IL12B">
    <att name="shared name" value="IL12B" type="string" cy:type="String"/>
    <att name="name" value="IL12B" type="string" cy:type="String"/>
    <att name="selected" value="0" type="boolean" cy:type="Boolean"/>
    <att name="Attr" value="up/down regulated" type="string" cy:type="String"/>
  </node>
  <node id="166" label="IL12A">
    <att name="shared name" value="IL12A" type="string" cy:type="String"/>
    <att name="name" value="IL12A" type="string" cy:type="String"/>
    <att name="selected" value="0" type="boolean" cy:type="Boolean"/>
    <att name="Attr" value="up/down regulated" type="string" cy:type="String"/>
  </node>
  <node id="165" label="IRF3">
    <att name="shared name" value="IRF3" type="string" cy:type="String"/>
    <att name="name" value="IRF3" type="string" cy:type="String"/>
    <att name="selected" value="0" type="boolean" cy:type="Boolean"/>
    <att name="Attr" value="up/down regulated" type="string" cy:type="String"/>
  </node>
  <node id="164" label="TBK1">
    <att name="shared name" value="TBK1" type="string" cy:type="String"/>
    <att name="name" value="TBK1" type="string" cy:type="String"/>
    <att name="selected" value="0" type="boolean" cy:type="Boolean"/>
    <att name="Attr" value="up/down regulated" type="string" cy:type="String"/>
  </node>
  <node id="163" label="IFIH1">
    <att name="shared name" value="IFIH1" type="string" cy:type="String"/>
    <att name="name" value="IFIH1" type="string" cy:type="String"/>
    <att name="selected" value="0" type="boolean" cy:type="Boolean"/>
    <att name="Attr" value="up/down regulated" type="string" cy:type="String"/>
  </node>
  <node id="162" label="DDX58">
    <att name="shared name" value="DDX58" type="string" cy:type="String"/>
    <att name="name" value="DDX58" type="string" cy:type="String"/>
    <att name="selected" value="0" type="boolean" cy:type="Boolean"/>
    <att name="Attr" value="up/down regulated" type="string" cy:type="String"/>
  </node>
  <node id="161" label="IFNA2">
    <att name="shared name" value="IFNA2" type="string" cy:type="String"/>
    <att name="name" value="IFNA2" type="string" cy:type="String"/>
    <att name="selected" value="0" type="boolean" cy:type="Boolean"/>
    <att name="Attr" value="up/down regulated" type="string" cy:type="String"/>
  </node>
  <node id="160" label="IFNB1">
    <att name="shared name" value="IFNB1" type="string" cy:type="String"/>
    <att name="name" value="IFNB1" type="string" cy:type="String"/>
    <att name="selected" value="0" type="boolean" cy:type="Boolean"/>
    <att name="Attr" value="up/down regulated" type="string" cy:type="String"/>
  </node>
  <node id="159" label="IL2">
    <att name="shared name" value="IL2" type="string" cy:type="String"/>
    <att name="name" value="IL2" type="string" cy:type="String"/>
    <att name="selected" value="0" type="boolean" cy:type="Boolean"/>
    <att name="Attr" value="up/down regulated" type="string" cy:type="String"/>
  </node>
  <node id="158" label="IL1A">
    <att name="shared name" value="IL1A" type="string" cy:type="String"/>
    <att name="name" value="IL1A" type="string" cy:type="String"/>
    <att name="selected" value="0" type="boolean" cy:type="Boolean"/>
    <att name="Attr" value="up/down regulated" type="string" cy:type="String"/>
  </node>
  <node id="157" label="CCL4">
    <att name="shared name" value="CCL4" type="string" cy:type="String"/>
    <att name="name" value="CCL4" type="string" cy:type="String"/>
    <att name="selected" value="0" type="boolean" cy:type="Boolean"/>
    <att name="Attr" value="up/down regulated" type="string" cy:type="String"/>
  </node>
  <node id="156" label="CCL2">
    <att name="shared name" value="CCL2" type="string" cy:type="String"/>
    <att name="name" value="CCL2" type="string" cy:type="String"/>
    <att name="selected" value="0" type="boolean" cy:type="Boolean"/>
    <att name="Attr" value="up/down regulated" type="string" cy:type="String"/>
  </node>
  <node id="155" label="IL10">
    <att name="shared name" value="IL10" type="string" cy:type="String"/>
    <att name="name" value="IL10" type="string" cy:type="String"/>
    <att name="selected" value="0" type="boolean" cy:type="Boolean"/>
    <att name="Attr" value="Associations | up/down regulated | Knockout" type="string" cy:type="String"/>
  </node>
  <node id="154" label="CCL5">
    <att name="shared name" value="CCL5" type="string" cy:type="String"/>
    <att name="name" value="CCL5" type="string" cy:type="String"/>
    <att name="selected" value="0" type="boolean" cy:type="Boolean"/>
    <att name="Attr" value="up/down regulated" type="string" cy:type="String"/>
  </node>
  <node id="153" label="CCL3">
    <att name="shared name" value="CCL3" type="string" cy:type="String"/>
    <att name="name" value="CCL3" type="string" cy:type="String"/>
    <att name="selected" value="0" type="boolean" cy:type="Boolean"/>
    <att name="Attr" value="up/down regulated" type="string" cy:type="String"/>
  </node>
  <node id="152" label="CXCL10">
    <att name="shared name" value="CXCL10" type="string" cy:type="String"/>
    <att name="name" value="CXCL10" type="string" cy:type="String"/>
    <att name="selected" value="0" type="boolean" cy:type="Boolean"/>
    <att name="Attr" value="up/down regulated" type="string" cy:type="String"/>
  </node>
  <node id="151" label="CXCL8">
    <att name="shared name" value="CXCL8" type="string" cy:type="String"/>
    <att name="name" value="CXCL8" type="string" cy:type="String"/>
    <att name="selected" value="0" type="boolean" cy:type="Boolean"/>
    <att name="Attr" value="up/down regulated" type="string" cy:type="String"/>
  </node>
  <node id="150" label="IL6">
    <att name="shared name" value="IL6" type="string" cy:type="String"/>
    <att name="name" value="IL6" type="string" cy:type="String"/>
    <att name="selected" value="0" type="boolean" cy:type="Boolean"/>
    <att name="Attr" value="up/down regulated" type="string" cy:type="String"/>
  </node>
  <node id="149" label="IL1B">
    <att name="shared name" value="IL1B" type="string" cy:type="String"/>
    <att name="name" value="IL1B" type="string" cy:type="String"/>
    <att name="selected" value="0" type="boolean" cy:type="Boolean"/>
    <att name="Attr" value="up/down regulated" type="string" cy:type="String"/>
  </node>
  <node id="148" label="IFNA1">
    <att name="shared name" value="IFNA1" type="string" cy:type="String"/>
    <att name="name" value="IFNA1" type="string" cy:type="String"/>
    <att name="selected" value="0" type="boolean" cy:type="Boolean"/>
    <att name="Attr" value="up/down regulated" type="string" cy:type="String"/>
  </node>
  <node id="147" label="TNF">
    <att name="shared name" value="TNF" type="string" cy:type="String"/>
    <att name="name" value="TNF" type="string" cy:type="String"/>
    <att name="selected" value="0" type="boolean" cy:type="Boolean"/>
    <att name="Attr" value="up/down regulated | Knockout" type="string" cy:type="String"/>
  </node>
  <node id="146" label="MMP9">
    <att name="shared name" value="MMP9" type="string" cy:type="String"/>
    <att name="name" value="MMP9" type="string" cy:type="String"/>
    <att name="selected" value="0" type="boolean" cy:type="Boolean"/>
    <att name="Attr" value="up/down regulated" type="string" cy:type="String"/>
  </node>
  <node id="145" label="GFAP">
    <att name="shared name" value="GFAP" type="string" cy:type="String"/>
    <att name="name" value="GFAP" type="string" cy:type="String"/>
    <att name="selected" value="0" type="boolean" cy:type="Boolean"/>
    <att name="Attr" value="up/down regulated" type="string" cy:type="String"/>
  </node>
  <node id="144" label="IFNG">
    <att name="shared name" value="IFNG" type="string" cy:type="String"/>
    <att name="name" value="IFNG" type="string" cy:type="String"/>
    <att name="selected" value="0" type="boolean" cy:type="Boolean"/>
    <att name="Attr" value="up/down regulated" type="string" cy:type="String"/>
  </node>
  <node id="143" label="IL5">
    <att name="shared name" value="IL5" type="string" cy:type="String"/>
    <att name="name" value="IL5" type="string" cy:type="String"/>
    <att name="selected" value="0" type="boolean" cy:type="Boolean"/>
    <att name="Attr" value="up/down regulated" type="string" cy:type="String"/>
  </node>
  <node id="142" label="PSMB10">
    <att name="shared name" value="PSMB10" type="string" cy:type="String"/>
    <att name="name" value="PSMB10" type="string" cy:type="String"/>
    <att name="selected" value="0" type="boolean" cy:type="Boolean"/>
    <att name="Attr" value="up/down regulated" type="string" cy:type="String"/>
  </node>
  <node id="141" label="PSMB8">
    <att name="shared name" value="PSMB8" type="string" cy:type="String"/>
    <att name="name" value="PSMB8" type="string" cy:type="String"/>
    <att name="selected" value="0" type="boolean" cy:type="Boolean"/>
    <att name="Attr" value="up/down regulated" type="string" cy:type="String"/>
  </node>
  <node id="140" label="HMOX1">
    <att name="shared name" value="HMOX1" type="string" cy:type="String"/>
    <att name="name" value="HMOX1" type="string" cy:type="String"/>
    <att name="selected" value="0" type="boolean" cy:type="Boolean"/>
    <att name="Attr" value="up/down regulated" type="string" cy:type="String"/>
  </node>
  <node id="139" label="NQO1">
    <att name="shared name" value="NQO1" type="string" cy:type="String"/>
    <att name="name" value="NQO1" type="string" cy:type="String"/>
    <att name="selected" value="0" type="boolean" cy:type="Boolean"/>
    <att name="Attr" value="up/down regulated" type="string" cy:type="String"/>
  </node>
  <node id="138" label="Expression is up/down regulated">
    <att name="shared name" value="Expression is up/down regulated" type="string" cy:type="String"/>
    <att name="name" value="Expression is up/down regulated" type="string" cy:type="String"/>
    <att name="selected" value="0" type="boolean" cy:type="Boolean"/>
    <att name="Attr" value="Process" type="string" cy:type="String"/>
  </node>
  <node id="137" label="Expression is up/down regulated">
    <att name="shared name" value="Expression is up/down regulated" type="string" cy:type="String"/>
    <att name="name" value="Expression is up/down regulated" type="string" cy:type="String"/>
    <att name="selected" value="0" type="boolean" cy:type="Boolean"/>
    <att name="Attr" value="Process" type="string" cy:type="String"/>
  </node>
  <node id="136" label="ATF6">
    <att name="shared name" value="ATF6" type="string" cy:type="String"/>
    <att name="name" value="ATF6" type="string" cy:type="String"/>
    <att name="selected" value="0" type="boolean" cy:type="Boolean"/>
    <att name="Attr" value="up/down regulated | UPR pathway" type="string" cy:type="String"/>
  </node>
  <node id="135" label="LILRA4">
    <att name="shared name" value="LILRA4" type="string" cy:type="String"/>
    <att name="name" value="LILRA4" type="string" cy:type="String"/>
    <att name="selected" value="0" type="boolean" cy:type="Boolean"/>
    <att name="Attr" value="up/down regulated" type="string" cy:type="String"/>
  </node>
  <node id="134" label="S1PR4">
    <att name="shared name" value="S1PR4" type="string" cy:type="String"/>
    <att name="name" value="S1PR4" type="string" cy:type="String"/>
    <att name="selected" value="0" type="boolean" cy:type="Boolean"/>
    <att name="Attr" value="pathway (Toll-like receptor) /  Increased_attenuated" type="string" cy:type="String"/>
  </node>
  <node id="133" label="IFNAR1">
    <att name="shared name" value="IFNAR1" type="string" cy:type="String"/>
    <att name="name" value="IFNAR1" type="string" cy:type="String"/>
    <att name="selected" value="0" type="boolean" cy:type="Boolean"/>
    <att name="Attr" value="up/down regulated |Jak/STAT pathway" type="string" cy:type="String"/>
  </node>
  <node id="132" label="XBP1">
    <att name="shared name" value="XBP1" type="string" cy:type="String"/>
    <att name="name" value="XBP1" type="string" cy:type="String"/>
    <att name="selected" value="0" type="boolean" cy:type="Boolean"/>
    <att name="Attr" value="up/down regulated | UPR pathway" type="string" cy:type="String"/>
  </node>
  <node id="131" label="ERN1">
    <att name="shared name" value="ERN1" type="string" cy:type="String"/>
    <att name="name" value="ERN1" type="string" cy:type="String"/>
    <att name="selected" value="0" type="boolean" cy:type="Boolean"/>
    <att name="Attr" value="Phys_inter. with XBP1| UPR pathway / Increased_attenuated" type="string" cy:type="String"/>
  </node>
  <node id="130" label="CIAO1">
    <att name="shared name" value="CIAO1" type="string" cy:type="String"/>
    <att name="name" value="CIAO1" type="string" cy:type="String"/>
    <att name="selected" value="0" type="boolean" cy:type="Boolean"/>
    <att name="Attr" value="Phys_inter. with RSAD2 /  Increased_attenuated" type="string" cy:type="String"/>
  </node>
  <node id="129" label="RSAD2">
    <att name="shared name" value="RSAD2" type="string" cy:type="String"/>
    <att name="name" value="RSAD2" type="string" cy:type="String"/>
    <att name="selected" value="0" type="boolean" cy:type="Boolean"/>
    <att name="Attr" value="up/down regulated" type="string" cy:type="String"/>
  </node>
  <node id="128" label="ARHGEF7">
    <att name="shared name" value="ARHGEF7" type="string" cy:type="String"/>
    <att name="name" value="ARHGEF7" type="string" cy:type="String"/>
    <att name="selected" value="0" type="boolean" cy:type="Boolean"/>
    <att name="Attr" value="Phys_inter. With SCRIB / Increased_attenuated" type="string" cy:type="String"/>
  </node>
  <node id="127" label="RAC1">
    <att name="shared name" value="RAC1" type="string" cy:type="String"/>
    <att name="name" value="RAC1" type="string" cy:type="String"/>
    <att name="selected" value="0" type="boolean" cy:type="Boolean"/>
    <att name="Attr" value="Phys_inter. With SCRIB / Increased_attenuated" type="string" cy:type="String"/>
  </node>
  <node id="126" label="TLR7">
    <att name="shared name" value="TLR7" type="string" cy:type="String"/>
    <att name="name" value="TLR7" type="string" cy:type="String"/>
    <att name="selected" value="0" type="boolean" cy:type="Boolean"/>
    <att name="Attr" value="Phys_interacting_proteins" type="string" cy:type="String"/>
  </node>
  <node id="125" label="ZCCHC17">
    <att name="shared name" value="ZCCHC17" type="string" cy:type="String"/>
    <att name="name" value="ZCCHC17" type="string" cy:type="String"/>
    <att name="selected" value="0" type="boolean" cy:type="Boolean"/>
    <att name="Attr" value="Phys_interacting_proteins; yeast two-hybrid screen" type="string" cy:type="String"/>
  </node>
  <node id="124" label="ZBTB17">
    <att name="shared name" value="ZBTB17" type="string" cy:type="String"/>
    <att name="name" value="ZBTB17" type="string" cy:type="String"/>
    <att name="selected" value="0" type="boolean" cy:type="Boolean"/>
    <att name="Attr" value="Phys_interacting_proteins; yeast two-hybrid screen" type="string" cy:type="String"/>
  </node>
  <node id="123" label="VPS11">
    <att name="shared name" value="VPS11" type="string" cy:type="String"/>
    <att name="name" value="VPS11" type="string" cy:type="String"/>
    <att name="selected" value="0" type="boolean" cy:type="Boolean"/>
    <att name="Attr" value="Phys_interacting_proteins; yeast two-hybrid screen" type="string" cy:type="String"/>
  </node>
  <node id="122" label="VIM">
    <att name="shared name" value="VIM" type="string" cy:type="String"/>
    <att name="name" value="VIM" type="string" cy:type="String"/>
    <att name="selected" value="0" type="boolean" cy:type="Boolean"/>
    <att name="Attr" value="Phys_interacting_proteins; yeast two-hybrid screen" type="string" cy:type="String"/>
  </node>
  <node id="121" label="TYK2">
    <att name="shared name" value="TYK2" type="string" cy:type="String"/>
    <att name="name" value="TYK2" type="string" cy:type="String"/>
    <att name="selected" value="0" type="boolean" cy:type="Boolean"/>
    <att name="Attr" value="Phys_interacting_proteins; yeast two-hybrid screen | Jak/STAT pathway" type="string" cy:type="String"/>
  </node>
  <node id="120" label="TXNDC9">
    <att name="shared name" value="TXNDC9" type="string" cy:type="String"/>
    <att name="name" value="TXNDC9" type="string" cy:type="String"/>
    <att name="selected" value="0" type="boolean" cy:type="Boolean"/>
    <att name="Attr" value="Phys_interacting_proteins; yeast two-hybrid screen" type="string" cy:type="String"/>
  </node>
  <node id="119" label="TRIM21">
    <att name="shared name" value="TRIM21" type="string" cy:type="String"/>
    <att name="name" value="TRIM21" type="string" cy:type="String"/>
    <att name="selected" value="0" type="boolean" cy:type="Boolean"/>
    <att name="Attr" value="Phys_interacting_proteins; yeast two-hybrid screen" type="string" cy:type="String"/>
  </node>
  <node id="118" label="TOM1L1">
    <att name="shared name" value="TOM1L1" type="string" cy:type="String"/>
    <att name="name" value="TOM1L1" type="string" cy:type="String"/>
    <att name="selected" value="0" type="boolean" cy:type="Boolean"/>
    <att name="Attr" value="Phys_interacting_proteins; yeast two-hybrid screen" type="string" cy:type="String"/>
  </node>
  <node id="117" label="TAF15">
    <att name="shared name" value="TAF15" type="string" cy:type="String"/>
    <att name="name" value="TAF15" type="string" cy:type="String"/>
    <att name="selected" value="0" type="boolean" cy:type="Boolean"/>
    <att name="Attr" value="Phys_interacting_proteins; yeast two-hybrid screen" type="string" cy:type="String"/>
  </node>
  <node id="116" label="SMARCB1">
    <att name="shared name" value="SMARCB1" type="string" cy:type="String"/>
    <att name="name" value="SMARCB1" type="string" cy:type="String"/>
    <att name="selected" value="0" type="boolean" cy:type="Boolean"/>
    <att name="Attr" value="Phys_interacting_proteins; yeast two-hybrid screen" type="string" cy:type="String"/>
  </node>
  <node id="115" label="PHAX">
    <att name="shared name" value="PHAX" type="string" cy:type="String"/>
    <att name="name" value="PHAX" type="string" cy:type="String"/>
    <att name="selected" value="0" type="boolean" cy:type="Boolean"/>
    <att name="Attr" value="Phys_interacting_proteins; yeast two-hybrid screen" type="string" cy:type="String"/>
  </node>
  <node id="114" label="RNF125">
    <att name="shared name" value="RNF125" type="string" cy:type="String"/>
    <att name="name" value="RNF125" type="string" cy:type="String"/>
    <att name="selected" value="0" type="boolean" cy:type="Boolean"/>
    <att name="Attr" value="Phys_interacting_proteins; yeast two-hybrid screen" type="string" cy:type="String"/>
  </node>
  <node id="113" label="PHC2">
    <att name="shared name" value="PHC2" type="string" cy:type="String"/>
    <att name="name" value="PHC2" type="string" cy:type="String"/>
    <att name="selected" value="0" type="boolean" cy:type="Boolean"/>
    <att name="Attr" value="Phys_interacting_proteins; yeast two-hybrid screen" type="string" cy:type="String"/>
  </node>
  <node id="112" label="PDE4DIP">
    <att name="shared name" value="PDE4DIP" type="string" cy:type="String"/>
    <att name="name" value="PDE4DIP" type="string" cy:type="String"/>
    <att name="selected" value="0" type="boolean" cy:type="Boolean"/>
    <att name="Attr" value="Phys_interacting_proteins; yeast two-hybrid screen" type="string" cy:type="String"/>
  </node>
  <node id="111" label="MYH9">
    <att name="shared name" value="MYH9" type="string" cy:type="String"/>
    <att name="name" value="MYH9" type="string" cy:type="String"/>
    <att name="selected" value="0" type="boolean" cy:type="Boolean"/>
    <att name="Attr" value="Phys_interacting_proteins; yeast two-hybrid screen" type="string" cy:type="String"/>
  </node>
  <node id="110" label="MLPH">
    <att name="shared name" value="MLPH" type="string" cy:type="String"/>
    <att name="name" value="MLPH" type="string" cy:type="String"/>
    <att name="selected" value="0" type="boolean" cy:type="Boolean"/>
    <att name="Attr" value="Phys_interacting_proteins; yeast two-hybrid screen" type="string" cy:type="String"/>
  </node>
  <node id="109" label="LAMB2">
    <att name="shared name" value="LAMB2" type="string" cy:type="String"/>
    <att name="name" value="LAMB2" type="string" cy:type="String"/>
    <att name="selected" value="0" type="boolean" cy:type="Boolean"/>
    <att name="Attr" value="Phys_interacting_proteins; yeast two-hybrid screen" type="string" cy:type="String"/>
  </node>
  <node id="108" label="KAT5">
    <att name="shared name" value="KAT5" type="string" cy:type="String"/>
    <att name="name" value="KAT5" type="string" cy:type="String"/>
    <att name="selected" value="0" type="boolean" cy:type="Boolean"/>
    <att name="Attr" value="Phys_interacting_proteins; yeast two-hybrid screen" type="string" cy:type="String"/>
  </node>
  <node id="107" label="JAG1">
    <att name="shared name" value="JAG1" type="string" cy:type="String"/>
    <att name="name" value="JAG1" type="string" cy:type="String"/>
    <att name="selected" value="0" type="boolean" cy:type="Boolean"/>
    <att name="Attr" value="Phys_interacting_proteins; yeast two-hybrid screen" type="string" cy:type="String"/>
  </node>
  <node id="106" label="HNRNPF">
    <att name="shared name" value="HNRNPF" type="string" cy:type="String"/>
    <att name="name" value="HNRNPF" type="string" cy:type="String"/>
    <att name="selected" value="0" type="boolean" cy:type="Boolean"/>
    <att name="Attr" value="Phys_interacting_proteins; yeast two-hybrid screen" type="string" cy:type="String"/>
  </node>
  <node id="105" label="GRN">
    <att name="shared name" value="GRN" type="string" cy:type="String"/>
    <att name="name" value="GRN" type="string" cy:type="String"/>
    <att name="selected" value="0" type="boolean" cy:type="Boolean"/>
    <att name="Attr" value="Phys_interacting_proteins; yeast two-hybrid screen" type="string" cy:type="String"/>
  </node>
  <node id="104" label="GOPC">
    <att name="shared name" value="GOPC" type="string" cy:type="String"/>
    <att name="name" value="GOPC" type="string" cy:type="String"/>
    <att name="selected" value="0" type="boolean" cy:type="Boolean"/>
    <att name="Attr" value="Phys_interacting_proteins; yeast two-hybrid screen" type="string" cy:type="String"/>
  </node>
  <node id="103" label="FAM184A">
    <att name="shared name" value="FAM184A" type="string" cy:type="String"/>
    <att name="name" value="FAM184A" type="string" cy:type="String"/>
    <att name="selected" value="0" type="boolean" cy:type="Boolean"/>
    <att name="Attr" value="Phys_interacting_proteins; yeast two-hybrid screen" type="string" cy:type="String"/>
  </node>
  <node id="102" label="ENO1">
    <att name="shared name" value="ENO1" type="string" cy:type="String"/>
    <att name="name" value="ENO1" type="string" cy:type="String"/>
    <att name="selected" value="0" type="boolean" cy:type="Boolean"/>
    <att name="Attr" value="Phys_interacting_proteins; yeast two-hybrid screen" type="string" cy:type="String"/>
  </node>
  <node id="101" label="EMILIN1">
    <att name="shared name" value="EMILIN1" type="string" cy:type="String"/>
    <att name="name" value="EMILIN1" type="string" cy:type="String"/>
    <att name="selected" value="0" type="boolean" cy:type="Boolean"/>
    <att name="Attr" value="Phys_interacting_proteins; yeast two-hybrid screen" type="string" cy:type="String"/>
  </node>
  <node id="100" label="DNTTIP2">
    <att name="shared name" value="DNTTIP2" type="string" cy:type="String"/>
    <att name="name" value="DNTTIP2" type="string" cy:type="String"/>
    <att name="selected" value="0" type="boolean" cy:type="Boolean"/>
    <att name="Attr" value="Phys_interacting_proteins; yeast two-hybrid screen" type="string" cy:type="String"/>
  </node>
  <node id="99" label="SPDL1">
    <att name="shared name" value="SPDL1" type="string" cy:type="String"/>
    <att name="name" value="SPDL1" type="string" cy:type="String"/>
    <att name="selected" value="0" type="boolean" cy:type="Boolean"/>
    <att name="Attr" value="Phys_interacting_proteins; yeast two-hybrid screen" type="string" cy:type="String"/>
  </node>
  <node id="98" label="CCDC14">
    <att name="shared name" value="CCDC14" type="string" cy:type="String"/>
    <att name="name" value="CCDC14" type="string" cy:type="String"/>
    <att name="selected" value="0" type="boolean" cy:type="Boolean"/>
    <att name="Attr" value="Phys_interacting_proteins; yeast two-hybrid screen" type="string" cy:type="String"/>
  </node>
  <node id="97" label="BICD1">
    <att name="shared name" value="BICD1" type="string" cy:type="String"/>
    <att name="name" value="BICD1" type="string" cy:type="String"/>
    <att name="selected" value="0" type="boolean" cy:type="Boolean"/>
    <att name="Attr" value="Phys_interacting_proteins; yeast two-hybrid screen" type="string" cy:type="String"/>
  </node>
  <node id="96" label="ARNTL">
    <att name="shared name" value="ARNTL" type="string" cy:type="String"/>
    <att name="name" value="ARNTL" type="string" cy:type="String"/>
    <att name="selected" value="0" type="boolean" cy:type="Boolean"/>
    <att name="Attr" value="Phys_interacting_proteins; yeast two-hybrid screen" type="string" cy:type="String"/>
  </node>
  <node id="95" label="ARID2">
    <att name="shared name" value="ARID2" type="string" cy:type="String"/>
    <att name="name" value="ARID2" type="string" cy:type="String"/>
    <att name="selected" value="0" type="boolean" cy:type="Boolean"/>
    <att name="Attr" value="Phys_interacting_proteins; yeast two-hybrid screen" type="string" cy:type="String"/>
  </node>
  <node id="94" label="ARHGAP25">
    <att name="shared name" value="ARHGAP25" type="string" cy:type="String"/>
    <att name="name" value="ARHGAP25" type="string" cy:type="String"/>
    <att name="selected" value="0" type="boolean" cy:type="Boolean"/>
    <att name="Attr" value="Phys_interacting_proteins; yeast two-hybrid screen" type="string" cy:type="String"/>
  </node>
  <node id="93" label="TIAL1">
    <att name="shared name" value="TIAL1" type="string" cy:type="String"/>
    <att name="name" value="TIAL1" type="string" cy:type="String"/>
    <att name="selected" value="0" type="boolean" cy:type="Boolean"/>
    <att name="Attr" value="Phys_interacting_proteins | Knockout" type="string" cy:type="String"/>
  </node>
  <node id="92" label="TIA1">
    <att name="shared name" value="TIA1" type="string" cy:type="String"/>
    <att name="name" value="TIA1" type="string" cy:type="String"/>
    <att name="selected" value="0" type="boolean" cy:type="Boolean"/>
    <att name="Attr" value="Phys_interacting_proteins | Knockout" type="string" cy:type="String"/>
  </node>
  <node id="91" label="ITGB3">
    <att name="shared name" value="ITGB3" type="string" cy:type="String"/>
    <att name="name" value="ITGB3" type="string" cy:type="String"/>
    <att name="selected" value="0" type="boolean" cy:type="Boolean"/>
    <att name="Attr" value="Phys_interacting_proteins" type="string" cy:type="String"/>
  </node>
  <node id="90" label="ITGA3">
    <att name="shared name" value="ITGA3" type="string" cy:type="String"/>
    <att name="name" value="ITGA3" type="string" cy:type="String"/>
    <att name="selected" value="0" type="boolean" cy:type="Boolean"/>
    <att name="Attr" value="Phys_interacting_proteins" type="string" cy:type="String"/>
  </node>
  <node id="89" label="LAMB1">
    <att name="shared name" value="LAMB1" type="string" cy:type="String"/>
    <att name="name" value="LAMB1" type="string" cy:type="String"/>
    <att name="selected" value="0" type="boolean" cy:type="Boolean"/>
    <att name="Attr" value="Phys_interacting_proteins" type="string" cy:type="String"/>
  </node>
  <node id="88" label="RPSA">
    <att name="shared name" value="RPSA" type="string" cy:type="String"/>
    <att name="name" value="RPSA" type="string" cy:type="String"/>
    <att name="selected" value="0" type="boolean" cy:type="Boolean"/>
    <att name="Attr" value="Phys_interacting_proteins" type="string" cy:type="String"/>
  </node>
  <node id="87" label="FURIN">
    <att name="shared name" value="FURIN" type="string" cy:type="String"/>
    <att name="name" value="FURIN" type="string" cy:type="String"/>
    <att name="selected" value="0" type="boolean" cy:type="Boolean"/>
    <att name="Attr" value="Phys_interacting_proteins" type="string" cy:type="String"/>
  </node>
  <node id="86" label="PEPD">
    <att name="shared name" value="PEPD" type="string" cy:type="String"/>
    <att name="name" value="PEPD" type="string" cy:type="String"/>
    <att name="selected" value="0" type="boolean" cy:type="Boolean"/>
    <att name="Attr" value="Phys_interacting_proteins | Pathway (Jak/STAT) /  Increased_attenuated" type="string" cy:type="String"/>
  </node>
  <node id="85" label="IL16">
    <att name="shared name" value="IL16" type="string" cy:type="String"/>
    <att name="name" value="IL16" type="string" cy:type="String"/>
    <att name="selected" value="0" type="boolean" cy:type="Boolean"/>
    <att name="Attr" value="Phys_interacting_proteins" type="string" cy:type="String"/>
  </node>
  <node id="84" label="GRIP2">
    <att name="shared name" value="GRIP2" type="string" cy:type="String"/>
    <att name="name" value="GRIP2" type="string" cy:type="String"/>
    <att name="selected" value="0" type="boolean" cy:type="Boolean"/>
    <att name="Attr" value="Phys_interacting_proteins" type="string" cy:type="String"/>
  </node>
  <node id="83" label="CASK">
    <att name="shared name" value="CASK" type="string" cy:type="String"/>
    <att name="name" value="CASK" type="string" cy:type="String"/>
    <att name="selected" value="0" type="boolean" cy:type="Boolean"/>
    <att name="Attr" value="Phys_interacting_proteins" type="string" cy:type="String"/>
  </node>
  <node id="82" label="GIPC1">
    <att name="shared name" value="GIPC1" type="string" cy:type="String"/>
    <att name="name" value="GIPC1" type="string" cy:type="String"/>
    <att name="selected" value="0" type="boolean" cy:type="Boolean"/>
    <att name="Attr" value="Phys_interacting_proteins" type="string" cy:type="String"/>
  </node>
  <node id="81" label="TJP2">
    <att name="shared name" value="TJP2" type="string" cy:type="String"/>
    <att name="name" value="TJP2" type="string" cy:type="String"/>
    <att name="selected" value="0" type="boolean" cy:type="Boolean"/>
    <att name="Attr" value="Phys_interacting_proteins" type="string" cy:type="String"/>
  </node>
  <node id="80" label="MAGI2">
    <att name="shared name" value="MAGI2" type="string" cy:type="String"/>
    <att name="name" value="MAGI2" type="string" cy:type="String"/>
    <att name="selected" value="0" type="boolean" cy:type="Boolean"/>
    <att name="Attr" value="Phys_interacting_proteins" type="string" cy:type="String"/>
  </node>
  <node id="79" label="PDLIM4">
    <att name="shared name" value="PDLIM4" type="string" cy:type="String"/>
    <att name="name" value="PDLIM4" type="string" cy:type="String"/>
    <att name="selected" value="0" type="boolean" cy:type="Boolean"/>
    <att name="Attr" value="Phys_interacting_proteins" type="string" cy:type="String"/>
  </node>
  <node id="78" label="TJP1">
    <att name="shared name" value="TJP1" type="string" cy:type="String"/>
    <att name="name" value="TJP1" type="string" cy:type="String"/>
    <att name="selected" value="0" type="boolean" cy:type="Boolean"/>
    <att name="Attr" value="Phys_interacting_proteins" type="string" cy:type="String"/>
  </node>
  <node id="77" label="SCRIB">
    <att name="shared name" value="SCRIB" type="string" cy:type="String"/>
    <att name="name" value="SCRIB" type="string" cy:type="String"/>
    <att name="selected" value="0" type="boolean" cy:type="Boolean"/>
    <att name="Attr" value="Phys_interacting_proteins" type="string" cy:type="String"/>
  </node>
  <node id="76" label="RIMS2">
    <att name="shared name" value="RIMS2" type="string" cy:type="String"/>
    <att name="name" value="RIMS2" type="string" cy:type="String"/>
    <att name="selected" value="0" type="boolean" cy:type="Boolean"/>
    <att name="Attr" value="Phys_interacting_proteins" type="string" cy:type="String"/>
  </node>
  <node id="75" label="FSME-IMMUN">
    <att name="shared name" value="FSME-IMMUN" type="string" cy:type="String"/>
    <att name="name" value="FSME-IMMUN" type="string" cy:type="String"/>
    <att name="selected" value="0" type="boolean" cy:type="Boolean"/>
    <att name="Attr" value="virus" type="string" cy:type="String"/>
  </node>
  <node id="74" label="RNA">
    <att name="shared name" value="RNA" type="string" cy:type="String"/>
    <att name="name" value="RNA" type="string" cy:type="String"/>
    <att name="selected" value="0" type="boolean" cy:type="Boolean"/>
    <att name="Attr" value="virus" type="string" cy:type="String"/>
  </node>
  <node id="73" label="NS5">
    <att name="shared name" value="NS5" type="string" cy:type="String"/>
    <att name="name" value="NS5" type="string" cy:type="String"/>
    <att name="selected" value="0" type="boolean" cy:type="Boolean"/>
    <att name="Attr" value="virus" type="string" cy:type="String"/>
  </node>
  <node id="72" label="NS4B">
    <att name="shared name" value="NS4B" type="string" cy:type="String"/>
    <att name="name" value="NS4B" type="string" cy:type="String"/>
    <att name="selected" value="0" type="boolean" cy:type="Boolean"/>
    <att name="Attr" value="virus" type="string" cy:type="String"/>
  </node>
  <node id="71" label="NS4A">
    <att name="shared name" value="NS4A" type="string" cy:type="String"/>
    <att name="name" value="NS4A" type="string" cy:type="String"/>
    <att name="selected" value="0" type="boolean" cy:type="Boolean"/>
    <att name="Attr" value="virus" type="string" cy:type="String"/>
  </node>
  <node id="70" label="NS3">
    <att name="shared name" value="NS3" type="string" cy:type="String"/>
    <att name="name" value="NS3" type="string" cy:type="String"/>
    <att name="selected" value="0" type="boolean" cy:type="Boolean"/>
    <att name="Attr" value="virus" type="string" cy:type="String"/>
  </node>
  <node id="69" label="NS2B">
    <att name="shared name" value="NS2B" type="string" cy:type="String"/>
    <att name="name" value="NS2B" type="string" cy:type="String"/>
    <att name="selected" value="0" type="boolean" cy:type="Boolean"/>
    <att name="Attr" value="virus" type="string" cy:type="String"/>
  </node>
  <node id="68" label="NS2A">
    <att name="shared name" value="NS2A" type="string" cy:type="String"/>
    <att name="name" value="NS2A" type="string" cy:type="String"/>
    <att name="selected" value="0" type="boolean" cy:type="Boolean"/>
    <att name="Attr" value="virus" type="string" cy:type="String"/>
  </node>
  <node id="67" label="NS1">
    <att name="shared name" value="NS1" type="string" cy:type="String"/>
    <att name="name" value="NS1" type="string" cy:type="String"/>
    <att name="selected" value="0" type="boolean" cy:type="Boolean"/>
    <att name="Attr" value="virus" type="string" cy:type="String"/>
  </node>
  <node id="66" label="E">
    <att name="shared name" value="E" type="string" cy:type="String"/>
    <att name="name" value="E" type="string" cy:type="String"/>
    <att name="selected" value="0" type="boolean" cy:type="Boolean"/>
    <att name="Attr" value="virus" type="string" cy:type="String"/>
  </node>
  <node id="65" label="prM">
    <att name="shared name" value="prM" type="string" cy:type="String"/>
    <att name="name" value="prM" type="string" cy:type="String"/>
    <att name="selected" value="0" type="boolean" cy:type="Boolean"/>
    <att name="Attr" value="virus" type="string" cy:type="String"/>
  </node>
  <node id="64" label="C">
    <att name="shared name" value="C" type="string" cy:type="String"/>
    <att name="name" value="C" type="string" cy:type="String"/>
    <att name="selected" value="0" type="boolean" cy:type="Boolean"/>
    <att name="Attr" value="virus" type="string" cy:type="String"/>
  </node>
  <node id="63" label="TBEV">
    <att name="shared name" value="TBEV" type="string" cy:type="String"/>
    <att name="name" value="TBEV" type="string" cy:type="String"/>
    <att name="selected" value="0" type="boolean" cy:type="Boolean"/>
    <att name="Attr" value="virus" type="string" cy:type="String"/>
  </node>
  <node id="62" label="CD40">
    <att name="shared name" value="CD40" type="string" cy:type="String"/>
    <att name="name" value="CD40" type="string" cy:type="String"/>
    <att name="selected" value="0" type="boolean" cy:type="Boolean"/>
    <att name="Attr" value="up/down regulated" type="string" cy:type="String"/>
  </node>
  <edge id="414" label="CD40LG(interacts with)CD40" source="219" target="62" cy:directed="1">
    <att name="shared name" value="CD40LG(interacts with)CD40" type="string" cy:type="String"/>
    <att name="shared interaction" value="interacts with" type="string" cy:type="String"/>
    <att name="name" value="CD40LG(interacts with)CD40" type="string" cy:type="String"/>
    <att name="selected" value="0" type="boolean" cy:type="Boolean"/>
    <att name="interaction" value="interacts with" type="string" cy:type="String"/>
    <att name="type of interaction" value="phys_inter_from_STRING" type="string" cy:type="String"/>
    <att name="data source" value="" type="string" cy:type="String"/>
    <att name="effect" value="" type="string" cy:type="String"/>
    <att name="score" value="0.866" type="string" cy:type="String"/>
  </edge>
  <edge id="413" label="CD40LG (interacts with) Expression is up/down regulated" source="219" target="138" cy:directed="0">
    <att name="shared name" value="CD40LG (interacts with) Expression is up/down regulated" type="string" cy:type="String"/>
    <att name="shared interaction" value="interacts with" type="string" cy:type="String"/>
    <att name="name" value="CD40LG (interacts with) Expression is up/down regulated" type="string" cy:type="String"/>
    <att name="selected" value="0" type="boolean" cy:type="Boolean"/>
    <att name="interaction" value="interacts with" type="string" cy:type="String"/>
    <att name="type of interaction" value="up/down regulatation" type="string" cy:type="String"/>
    <att name="data source" value="" type="string" cy:type="String"/>
    <att name="effect" value="" type="string" cy:type="String"/>
    <att name="score" value="" type="string" cy:type="String"/>
  </edge>
  <edge id="412" label="Increased/attenuated antiviral activity (interacts with) S1PR4" source="218" target="134" cy:directed="1">
    <att name="shared name" value="Increased/attenuated antiviral activity (interacts with) S1PR4" type="string" cy:type="String"/>
    <att name="shared interaction" value="interacts with" type="string" cy:type="String"/>
    <att name="name" value="Increased/attenuated antiviral activity (interacts with) S1PR4" type="string" cy:type="String"/>
    <att name="selected" value="0" type="boolean" cy:type="Boolean"/>
    <att name="interaction" value="interacts with" type="string" cy:type="String"/>
    <att name="type of interaction" value="Increased/attenuated antiviral activity" type="string" cy:type="String"/>
    <att name="data source" value="[Dillmann C et al., 2016]" type="string" cy:type="String"/>
    <att name="effect" value="" type="string" cy:type="String"/>
    <att name="score" value="" type="string" cy:type="String"/>
  </edge>
  <edge id="411" label="Increased/attenuated antiviral activity (interacts with) PEPD" source="218" target="86" cy:directed="1">
    <att name="shared name" value="Increased/attenuated antiviral activity (interacts with) PEPD" type="string" cy:type="String"/>
    <att name="shared interaction" value="interacts with" type="string" cy:type="String"/>
    <att name="name" value="Increased/attenuated antiviral activity (interacts with) PEPD" type="string" cy:type="String"/>
    <att name="selected" value="0" type="boolean" cy:type="Boolean"/>
    <att name="interaction" value="interacts with" type="string" cy:type="String"/>
    <att name="type of interaction" value="Increased/attenuated antiviral activity" type="string" cy:type="String"/>
    <att name="data source" value="[Lubick KJ et al., 2015]" type="string" cy:type="String"/>
    <att name="effect" value="" type="string" cy:type="String"/>
    <att name="score" value="" type="string" cy:type="String"/>
  </edge>
  <edge id="410" label="Increased/attenuated antiviral activity (interacts with) ERN1" source="218" target="131" cy:directed="1">
    <att name="shared name" value="Increased/attenuated antiviral activity (interacts with) ERN1" type="string" cy:type="String"/>
    <att name="shared interaction" value="interacts with" type="string" cy:type="String"/>
    <att name="name" value="Increased/attenuated antiviral activity (interacts with) ERN1" type="string" cy:type="String"/>
    <att name="selected" value="0" type="boolean" cy:type="Boolean"/>
    <att name="interaction" value="interacts with" type="string" cy:type="String"/>
    <att name="type of interaction" value="Increased/attenuated antiviral activity" type="string" cy:type="String"/>
    <att name="data source" value="[Yu C. et al., 2013]  [Yoshida H et al., 2001]" type="string" cy:type="String"/>
    <att name="effect" value="" type="string" cy:type="String"/>
    <att name="score" value="" type="string" cy:type="String"/>
  </edge>
  <edge id="409" label="Increased/attenuated antiviral activity (interacts with) CIAO1" source="218" target="130" cy:directed="1">
    <att name="shared name" value="Increased/attenuated antiviral activity (interacts with) CIAO1" type="string" cy:type="String"/>
    <att name="shared interaction" value="interacts with" type="string" cy:type="String"/>
    <att name="name" value="Increased/attenuated antiviral activity (interacts with) CIAO1" type="string" cy:type="String"/>
    <att name="selected" value="0" type="boolean" cy:type="Boolean"/>
    <att name="interaction" value="interacts with" type="string" cy:type="String"/>
    <att name="type of interaction" value="Increased/attenuated antiviral activity" type="string" cy:type="String"/>
    <att name="data source" value="[Upadhyay AS et al., 2014]" type="string" cy:type="String"/>
    <att name="effect" value="" type="string" cy:type="String"/>
    <att name="score" value="" type="string" cy:type="String"/>
  </edge>
  <edge id="408" label="Increased/attenuated antiviral activity (interacts with) ARHGEF7" source="218" target="128" cy:directed="1">
    <att name="shared name" value="Increased/attenuated antiviral activity (interacts with) ARHGEF7" type="string" cy:type="String"/>
    <att name="shared interaction" value="interacts with" type="string" cy:type="String"/>
    <att name="name" value="Increased/attenuated antiviral activity (interacts with) ARHGEF7" type="string" cy:type="String"/>
    <att name="selected" value="0" type="boolean" cy:type="Boolean"/>
    <att name="interaction" value="interacts with" type="string" cy:type="String"/>
    <att name="type of interaction" value="Increased/attenuated antiviral activity" type="string" cy:type="String"/>
    <att name="data source" value="[Wigerius M et al., 2010]" type="string" cy:type="String"/>
    <att name="effect" value="" type="string" cy:type="String"/>
    <att name="score" value="" type="string" cy:type="String"/>
  </edge>
  <edge id="407" label="Increased/attenuated antiviral activity (interacts with) RAC1" source="218" target="127" cy:directed="1">
    <att name="shared name" value="Increased/attenuated antiviral activity (interacts with) RAC1" type="string" cy:type="String"/>
    <att name="shared interaction" value="interacts with" type="string" cy:type="String"/>
    <att name="name" value="Increased/attenuated antiviral activity (interacts with) RAC1" type="string" cy:type="String"/>
    <att name="selected" value="0" type="boolean" cy:type="Boolean"/>
    <att name="interaction" value="interacts with" type="string" cy:type="String"/>
    <att name="type of interaction" value="Increased/attenuated antiviral activity" type="string" cy:type="String"/>
    <att name="data source" value="[Wigerius M et al., 2010]" type="string" cy:type="String"/>
    <att name="effect" value="" type="string" cy:type="String"/>
    <att name="score" value="" type="string" cy:type="String"/>
  </edge>
  <edge id="406" label="Knockout (interacts with) TIAL1" source="217" target="93" cy:directed="1">
    <att name="shared name" value="Knockout (interacts with) TIAL1" type="string" cy:type="String"/>
    <att name="shared interaction" value="interacts with" type="string" cy:type="String"/>
    <att name="name" value="Knockout (interacts with) TIAL1" type="string" cy:type="String"/>
    <att name="selected" value="0" type="boolean" cy:type="Boolean"/>
    <att name="interaction" value="interacts with" type="string" cy:type="String"/>
    <att name="type of interaction" value="Knockout" type="string" cy:type="String"/>
    <att name="data source" value="[Albornoz A et al., 2014]" type="string" cy:type="String"/>
    <att name="effect" value="" type="string" cy:type="String"/>
    <att name="score" value="" type="string" cy:type="String"/>
  </edge>
  <edge id="405" label="Knockout (interacts with) TIA1" source="217" target="92" cy:directed="1">
    <att name="shared name" value="Knockout (interacts with) TIA1" type="string" cy:type="String"/>
    <att name="shared interaction" value="interacts with" type="string" cy:type="String"/>
    <att name="name" value="Knockout (interacts with) TIA1" type="string" cy:type="String"/>
    <att name="selected" value="0" type="boolean" cy:type="Boolean"/>
    <att name="interaction" value="interacts with" type="string" cy:type="String"/>
    <att name="type of interaction" value="Knockout" type="string" cy:type="String"/>
    <att name="data source" value="[Albornoz A et al., 2014]" type="string" cy:type="String"/>
    <att name="effect" value="" type="string" cy:type="String"/>
    <att name="score" value="" type="string" cy:type="String"/>
  </edge>
  <edge id="404" label="Knockout (interacts with) IL10" source="217" target="155" cy:directed="1">
    <att name="shared name" value="Knockout (interacts with) IL10" type="string" cy:type="String"/>
    <att name="shared interaction" value="interacts with" type="string" cy:type="String"/>
    <att name="name" value="Knockout (interacts with) IL10" type="string" cy:type="String"/>
    <att name="selected" value="0" type="boolean" cy:type="Boolean"/>
    <att name="interaction" value="interacts with" type="string" cy:type="String"/>
    <att name="type of interaction" value="Knockout" type="string" cy:type="String"/>
    <att name="data source" value="[Tun MM et al., 2014]" type="string" cy:type="String"/>
    <att name="effect" value="" type="string" cy:type="String"/>
    <att name="score" value="" type="string" cy:type="String"/>
  </edge>
  <edge id="403" label="Knockout (interacts with) TNF" source="217" target="147" cy:directed="1">
    <att name="shared name" value="Knockout (interacts with) TNF" type="string" cy:type="String"/>
    <att name="shared interaction" value="interacts with" type="string" cy:type="String"/>
    <att name="name" value="Knockout (interacts with) TNF" type="string" cy:type="String"/>
    <att name="selected" value="0" type="boolean" cy:type="Boolean"/>
    <att name="interaction" value="interacts with" type="string" cy:type="String"/>
    <att name="type of interaction" value="Knockout" type="string" cy:type="String"/>
    <att name="data source" value="[Tun MM et al., 2014]" type="string" cy:type="String"/>
    <att name="effect" value="" type="string" cy:type="String"/>
    <att name="score" value="" type="string" cy:type="String"/>
  </edge>
  <edge id="402" label="Knockout (interacts with) CD8A" source="217" target="194" cy:directed="1">
    <att name="shared name" value="Knockout (interacts with) CD8A" type="string" cy:type="String"/>
    <att name="shared interaction" value="interacts with" type="string" cy:type="String"/>
    <att name="name" value="Knockout (interacts with) CD8A" type="string" cy:type="String"/>
    <att name="selected" value="0" type="boolean" cy:type="Boolean"/>
    <att name="interaction" value="interacts with" type="string" cy:type="String"/>
    <att name="type of interaction" value="Knockout" type="string" cy:type="String"/>
    <att name="data source" value="[R&#x16f;&#x17e;ek D et al., 2011]" type="string" cy:type="String"/>
    <att name="effect" value="" type="string" cy:type="String"/>
    <att name="score" value="" type="string" cy:type="String"/>
  </edge>
  <edge id="401" label="Knockout (interacts with) MAVS" source="217" target="216" cy:directed="1">
    <att name="shared name" value="Knockout (interacts with) MAVS" type="string" cy:type="String"/>
    <att name="shared interaction" value="interacts with" type="string" cy:type="String"/>
    <att name="name" value="Knockout (interacts with) MAVS" type="string" cy:type="String"/>
    <att name="selected" value="0" type="boolean" cy:type="Boolean"/>
    <att name="interaction" value="interacts with" type="string" cy:type="String"/>
    <att name="type of interaction" value="Knockout" type="string" cy:type="String"/>
    <att name="data source" value="[Kurhade C et al., 2016]" type="string" cy:type="String"/>
    <att name="effect" value="" type="string" cy:type="String"/>
    <att name="score" value="" type="string" cy:type="String"/>
  </edge>
  <edge id="400" label="MAVS (interacts with) DDX58" source="216" target="162" cy:directed="1">
    <att name="shared name" value="MAVS (interacts with) DDX58" type="string" cy:type="String"/>
    <att name="shared interaction" value="interacts with" type="string" cy:type="String"/>
    <att name="name" value="MAVS (interacts with) DDX58" type="string" cy:type="String"/>
    <att name="selected" value="0" type="boolean" cy:type="Boolean"/>
    <att name="interaction" value="interacts with" type="string" cy:type="String"/>
    <att name="type of interaction" value="phys_inter_from_STRING" type="string" cy:type="String"/>
    <att name="data source" value="" type="string" cy:type="String"/>
    <att name="effect" value="" type="string" cy:type="String"/>
    <att name="score" value="0,866" type="string" cy:type="String"/>
  </edge>
  <edge id="399" label="CCR5 (interacts with) CD4" source="211" target="193" cy:directed="1">
    <att name="shared name" value="CCR5 (interacts with) CD4" type="string" cy:type="String"/>
    <att name="shared interaction" value="interacts with" type="string" cy:type="String"/>
    <att name="name" value="CCR5 (interacts with) CD4" type="string" cy:type="String"/>
    <att name="selected" value="0" type="boolean" cy:type="Boolean"/>
    <att name="interaction" value="interacts with" type="string" cy:type="String"/>
    <att name="type of interaction" value="phys_inter_from_STRING" type="string" cy:type="String"/>
    <att name="data source" value="" type="string" cy:type="String"/>
    <att name="effect" value="" type="string" cy:type="String"/>
    <att name="score" value="0,407" type="string" cy:type="String"/>
  </edge>
  <edge id="398" label="CCR5 (interacts with) CCL2" source="211" target="156" cy:directed="1">
    <att name="shared name" value="CCR5 (interacts with) CCL2" type="string" cy:type="String"/>
    <att name="shared interaction" value="interacts with" type="string" cy:type="String"/>
    <att name="name" value="CCR5 (interacts with) CCL2" type="string" cy:type="String"/>
    <att name="selected" value="0" type="boolean" cy:type="Boolean"/>
    <att name="interaction" value="interacts with" type="string" cy:type="String"/>
    <att name="type of interaction" value="phys_inter_from_STRING" type="string" cy:type="String"/>
    <att name="data source" value="" type="string" cy:type="String"/>
    <att name="effect" value="" type="string" cy:type="String"/>
    <att name="score" value="0,418" type="string" cy:type="String"/>
  </edge>
  <edge id="397" label="CCR5 (interacts with) CCL3" source="211" target="153" cy:directed="1">
    <att name="shared name" value="CCR5 (interacts with) CCL3" type="string" cy:type="String"/>
    <att name="shared interaction" value="interacts with" type="string" cy:type="String"/>
    <att name="name" value="CCR5 (interacts with) CCL3" type="string" cy:type="String"/>
    <att name="selected" value="0" type="boolean" cy:type="Boolean"/>
    <att name="interaction" value="interacts with" type="string" cy:type="String"/>
    <att name="type of interaction" value="phys_inter_from_STRING" type="string" cy:type="String"/>
    <att name="data source" value="" type="string" cy:type="String"/>
    <att name="effect" value="" type="string" cy:type="String"/>
    <att name="score" value="0,429" type="string" cy:type="String"/>
  </edge>
  <edge id="396" label="CCR5 (interacts with) CCL4" source="211" target="157" cy:directed="1">
    <att name="shared name" value="CCR5 (interacts with) CCL4" type="string" cy:type="String"/>
    <att name="shared interaction" value="interacts with" type="string" cy:type="String"/>
    <att name="name" value="CCR5 (interacts with) CCL4" type="string" cy:type="String"/>
    <att name="selected" value="0" type="boolean" cy:type="Boolean"/>
    <att name="interaction" value="interacts with" type="string" cy:type="String"/>
    <att name="type of interaction" value="phys_inter_from_STRING" type="string" cy:type="String"/>
    <att name="data source" value="" type="string" cy:type="String"/>
    <att name="effect" value="" type="string" cy:type="String"/>
    <att name="score" value="0,429" type="string" cy:type="String"/>
  </edge>
  <edge id="395" label="ARID1B (interacts with) SMARCB1" source="210" target="116" cy:directed="1">
    <att name="shared name" value="ARID1B (interacts with) SMARCB1" type="string" cy:type="String"/>
    <att name="shared interaction" value="interacts with" type="string" cy:type="String"/>
    <att name="name" value="ARID1B (interacts with) SMARCB1" type="string" cy:type="String"/>
    <att name="selected" value="0" type="boolean" cy:type="Boolean"/>
    <att name="interaction" value="interacts with" type="string" cy:type="String"/>
    <att name="type of interaction" value="phys_inter_from_STRING" type="string" cy:type="String"/>
    <att name="data source" value="" type="string" cy:type="String"/>
    <att name="effect" value="" type="string" cy:type="String"/>
    <att name="score" value="0,847" type="string" cy:type="String"/>
  </edge>
  <edge id="394" label="TBE susceptibility/resistance (interacts with) IFNL3" source="208" target="182" cy:directed="1">
    <att name="shared name" value="TBE susceptibility/resistance (interacts with) IFNL3" type="string" cy:type="String"/>
    <att name="shared interaction" value="interacts with" type="string" cy:type="String"/>
    <att name="name" value="TBE susceptibility/resistance (interacts with) IFNL3" type="string" cy:type="String"/>
    <att name="selected" value="0" type="boolean" cy:type="Boolean"/>
    <att name="interaction" value="interacts with" type="string" cy:type="String"/>
    <att name="type of interaction" value="associated" type="string" cy:type="String"/>
    <att name="data source" value="" type="string" cy:type="String"/>
    <att name="effect" value="" type="string" cy:type="String"/>
    <att name="score" value="" type="string" cy:type="String"/>
  </edge>
  <edge id="393" label="TBE susceptibility/resistance (interacts with) IL10" source="208" target="155" cy:directed="1">
    <att name="shared name" value="TBE susceptibility/resistance (interacts with) IL10" type="string" cy:type="String"/>
    <att name="shared interaction" value="interacts with" type="string" cy:type="String"/>
    <att name="name" value="TBE susceptibility/resistance (interacts with) IL10" type="string" cy:type="String"/>
    <att name="selected" value="0" type="boolean" cy:type="Boolean"/>
    <att name="interaction" value="interacts with" type="string" cy:type="String"/>
    <att name="type of interaction" value="associated" type="string" cy:type="String"/>
    <att name="data source" value="" type="string" cy:type="String"/>
    <att name="effect" value="" type="string" cy:type="String"/>
    <att name="score" value="" type="string" cy:type="String"/>
  </edge>
  <edge id="392" label="TBE susceptibility/resistance (interacts with) TLR3" source="208" target="215" cy:directed="1">
    <att name="shared name" value="TBE susceptibility/resistance (interacts with) TLR3" type="string" cy:type="String"/>
    <att name="shared interaction" value="interacts with" type="string" cy:type="String"/>
    <att name="name" value="TBE susceptibility/resistance (interacts with) TLR3" type="string" cy:type="String"/>
    <att name="selected" value="0" type="boolean" cy:type="Boolean"/>
    <att name="interaction" value="interacts with" type="string" cy:type="String"/>
    <att name="type of interaction" value="associated" type="string" cy:type="String"/>
    <att name="data source" value="" type="string" cy:type="String"/>
    <att name="effect" value="" type="string" cy:type="String"/>
    <att name="score" value="" type="string" cy:type="String"/>
  </edge>
  <edge id="391" label="TBE susceptibility/resistance (interacts with) OAS3" source="208" target="214" cy:directed="1">
    <att name="shared name" value="TBE susceptibility/resistance (interacts with) OAS3" type="string" cy:type="String"/>
    <att name="shared interaction" value="interacts with" type="string" cy:type="String"/>
    <att name="name" value="TBE susceptibility/resistance (interacts with) OAS3" type="string" cy:type="String"/>
    <att name="selected" value="0" type="boolean" cy:type="Boolean"/>
    <att name="interaction" value="interacts with" type="string" cy:type="String"/>
    <att name="type of interaction" value="associated" type="string" cy:type="String"/>
    <att name="data source" value="" type="string" cy:type="String"/>
    <att name="effect" value="" type="string" cy:type="String"/>
    <att name="score" value="" type="string" cy:type="String"/>
  </edge>
  <edge id="390" label="TBE susceptibility/resistance (interacts with) OAS2" source="208" target="213" cy:directed="1">
    <att name="shared name" value="TBE susceptibility/resistance (interacts with) OAS2" type="string" cy:type="String"/>
    <att name="shared interaction" value="interacts with" type="string" cy:type="String"/>
    <att name="name" value="TBE susceptibility/resistance (interacts with) OAS2" type="string" cy:type="String"/>
    <att name="selected" value="0" type="boolean" cy:type="Boolean"/>
    <att name="interaction" value="interacts with" type="string" cy:type="String"/>
    <att name="type of interaction" value="associated" type="string" cy:type="String"/>
    <att name="data source" value="" type="string" cy:type="String"/>
    <att name="effect" value="" type="string" cy:type="String"/>
    <att name="score" value="" type="string" cy:type="String"/>
  </edge>
  <edge id="389" label="TBE susceptibility/resistance (interacts with) CD209" source="208" target="212" cy:directed="1">
    <att name="shared name" value="TBE susceptibility/resistance (interacts with) CD209" type="string" cy:type="String"/>
    <att name="shared interaction" value="interacts with" type="string" cy:type="String"/>
    <att name="name" value="TBE susceptibility/resistance (interacts with) CD209" type="string" cy:type="String"/>
    <att name="selected" value="0" type="boolean" cy:type="Boolean"/>
    <att name="interaction" value="interacts with" type="string" cy:type="String"/>
    <att name="type of interaction" value="associated" type="string" cy:type="String"/>
    <att name="data source" value="" type="string" cy:type="String"/>
    <att name="effect" value="" type="string" cy:type="String"/>
    <att name="score" value="" type="string" cy:type="String"/>
  </edge>
  <edge id="388" label="TBE susceptibility/resistance (interacts with) CCR5" source="208" target="211" cy:directed="1">
    <att name="shared name" value="TBE susceptibility/resistance (interacts with) CCR5" type="string" cy:type="String"/>
    <att name="shared interaction" value="interacts with" type="string" cy:type="String"/>
    <att name="name" value="TBE susceptibility/resistance (interacts with) CCR5" type="string" cy:type="String"/>
    <att name="selected" value="0" type="boolean" cy:type="Boolean"/>
    <att name="interaction" value="interacts with" type="string" cy:type="String"/>
    <att name="type of interaction" value="associated" type="string" cy:type="String"/>
    <att name="data source" value="" type="string" cy:type="String"/>
    <att name="effect" value="" type="string" cy:type="String"/>
    <att name="score" value="" type="string" cy:type="String"/>
  </edge>
  <edge id="387" label="TBE susceptibility/resistance (interacts with) ARID1B" source="208" target="210" cy:directed="1">
    <att name="shared name" value="TBE susceptibility/resistance (interacts with) ARID1B" type="string" cy:type="String"/>
    <att name="shared interaction" value="interacts with" type="string" cy:type="String"/>
    <att name="name" value="TBE susceptibility/resistance (interacts with) ARID1B" type="string" cy:type="String"/>
    <att name="selected" value="0" type="boolean" cy:type="Boolean"/>
    <att name="interaction" value="interacts with" type="string" cy:type="String"/>
    <att name="type of interaction" value="associated" type="string" cy:type="String"/>
    <att name="data source" value="" type="string" cy:type="String"/>
    <att name="effect" value="" type="string" cy:type="String"/>
    <att name="score" value="" type="string" cy:type="String"/>
  </edge>
  <edge id="386" label="TBE susceptibility/resistance (interacts with) IFNL4" source="208" target="209" cy:directed="1">
    <att name="shared name" value="TBE susceptibility/resistance (interacts with) IFNL4" type="string" cy:type="String"/>
    <att name="shared interaction" value="interacts with" type="string" cy:type="String"/>
    <att name="name" value="TBE susceptibility/resistance (interacts with) IFNL4" type="string" cy:type="String"/>
    <att name="selected" value="0" type="boolean" cy:type="Boolean"/>
    <att name="interaction" value="interacts with" type="string" cy:type="String"/>
    <att name="type of interaction" value="associated" type="string" cy:type="String"/>
    <att name="data source" value="" type="string" cy:type="String"/>
    <att name="effect" value="" type="string" cy:type="String"/>
    <att name="score" value="" type="string" cy:type="String"/>
  </edge>
  <edge id="385" label="A2M (interacts with) IL1B" source="202" target="149" cy:directed="1">
    <att name="shared name" value="A2M (interacts with) IL1B" type="string" cy:type="String"/>
    <att name="shared interaction" value="interacts with" type="string" cy:type="String"/>
    <att name="name" value="A2M (interacts with) IL1B" type="string" cy:type="String"/>
    <att name="selected" value="0" type="boolean" cy:type="Boolean"/>
    <att name="interaction" value="interacts with" type="string" cy:type="String"/>
    <att name="type of interaction" value="phys_inter_from_STRING" type="string" cy:type="String"/>
    <att name="data source" value="" type="string" cy:type="String"/>
    <att name="effect" value="" type="string" cy:type="String"/>
    <att name="score" value="0,488" type="string" cy:type="String"/>
  </edge>
  <edge id="384" label="HSPA1A (interacts with) MYH9" source="201" target="111" cy:directed="1">
    <att name="shared name" value="HSPA1A (interacts with) MYH9" type="string" cy:type="String"/>
    <att name="shared interaction" value="interacts with" type="string" cy:type="String"/>
    <att name="name" value="HSPA1A (interacts with) MYH9" type="string" cy:type="String"/>
    <att name="selected" value="0" type="boolean" cy:type="Boolean"/>
    <att name="interaction" value="interacts with" type="string" cy:type="String"/>
    <att name="type of interaction" value="phys_inter_from_STRING" type="string" cy:type="String"/>
    <att name="data source" value="" type="string" cy:type="String"/>
    <att name="effect" value="" type="string" cy:type="String"/>
    <att name="score" value="0,537" type="string" cy:type="String"/>
  </edge>
  <edge id="383" label="SOCS1 (interacts with) TYK2" source="197" target="121" cy:directed="1">
    <att name="shared name" value="SOCS1 (interacts with) TYK2" type="string" cy:type="String"/>
    <att name="shared interaction" value="interacts with" type="string" cy:type="String"/>
    <att name="name" value="SOCS1 (interacts with) TYK2" type="string" cy:type="String"/>
    <att name="selected" value="0" type="boolean" cy:type="Boolean"/>
    <att name="interaction" value="interacts with" type="string" cy:type="String"/>
    <att name="type of interaction" value="phys_inter_from_STRING" type="string" cy:type="String"/>
    <att name="data source" value="" type="string" cy:type="String"/>
    <att name="effect" value="" type="string" cy:type="String"/>
    <att name="score" value="0,411" type="string" cy:type="String"/>
  </edge>
  <edge id="382" label="FASLG (interacts with) FAS" source="196" target="181" cy:directed="1">
    <att name="shared name" value="FASLG (interacts with) FAS" type="string" cy:type="String"/>
    <att name="shared interaction" value="interacts with" type="string" cy:type="String"/>
    <att name="name" value="FASLG (interacts with) FAS" type="string" cy:type="String"/>
    <att name="selected" value="0" type="boolean" cy:type="Boolean"/>
    <att name="interaction" value="interacts with" type="string" cy:type="String"/>
    <att name="type of interaction" value="phys_inter_from_STRING" type="string" cy:type="String"/>
    <att name="data source" value="" type="string" cy:type="String"/>
    <att name="effect" value="" type="string" cy:type="String"/>
    <att name="score" value="0,774" type="string" cy:type="String"/>
  </edge>
  <edge id="381" label="IL4 (interacts with) A2M" source="188" target="202" cy:directed="1">
    <att name="shared name" value="IL4 (interacts with) A2M" type="string" cy:type="String"/>
    <att name="shared interaction" value="interacts with" type="string" cy:type="String"/>
    <att name="name" value="IL4 (interacts with) A2M" type="string" cy:type="String"/>
    <att name="selected" value="0" type="boolean" cy:type="Boolean"/>
    <att name="interaction" value="interacts with" type="string" cy:type="String"/>
    <att name="type of interaction" value="phys_inter_from_STRING" type="string" cy:type="String"/>
    <att name="data source" value="[Garber TR et al., 2000]" type="string" cy:type="String"/>
    <att name="effect" value="" type="string" cy:type="String"/>
    <att name="score" value="" type="string" cy:type="String"/>
  </edge>
  <edge id="380" label="IL2RA (interacts with) IL2" source="180" target="159" cy:directed="1">
    <att name="shared name" value="IL2RA (interacts with) IL2" type="string" cy:type="String"/>
    <att name="shared interaction" value="interacts with" type="string" cy:type="String"/>
    <att name="name" value="IL2RA (interacts with) IL2" type="string" cy:type="String"/>
    <att name="selected" value="0" type="boolean" cy:type="Boolean"/>
    <att name="interaction" value="interacts with" type="string" cy:type="String"/>
    <att name="type of interaction" value="phys_inter_from_STRING" type="string" cy:type="String"/>
    <att name="data source" value="" type="string" cy:type="String"/>
    <att name="effect" value="" type="string" cy:type="String"/>
    <att name="score" value="0,866" type="string" cy:type="String"/>
  </edge>
  <edge id="379" label="IFNA2 (interacts with) IFNAR1" source="161" target="133" cy:directed="1">
    <att name="shared name" value="IFNA2 (interacts with) IFNAR1" type="string" cy:type="String"/>
    <att name="shared interaction" value="interacts with" type="string" cy:type="String"/>
    <att name="name" value="IFNA2 (interacts with) IFNAR1" type="string" cy:type="String"/>
    <att name="selected" value="0" type="boolean" cy:type="Boolean"/>
    <att name="interaction" value="interacts with" type="string" cy:type="String"/>
    <att name="type of interaction" value="phys_inter_from_STRING" type="string" cy:type="String"/>
    <att name="data source" value="" type="string" cy:type="String"/>
    <att name="effect" value="" type="string" cy:type="String"/>
    <att name="score" value="0,866" type="string" cy:type="String"/>
  </edge>
  <edge id="378" label="IFNB1 (interacts with) IFNAR1" source="160" target="133" cy:directed="1">
    <att name="shared name" value="IFNB1 (interacts with) IFNAR1" type="string" cy:type="String"/>
    <att name="shared interaction" value="interacts with" type="string" cy:type="String"/>
    <att name="name" value="IFNB1 (interacts with) IFNAR1" type="string" cy:type="String"/>
    <att name="selected" value="0" type="boolean" cy:type="Boolean"/>
    <att name="interaction" value="interacts with" type="string" cy:type="String"/>
    <att name="type of interaction" value="phys_inter_from_STRING" type="string" cy:type="String"/>
    <att name="data source" value="" type="string" cy:type="String"/>
    <att name="effect" value="" type="string" cy:type="String"/>
    <att name="score" value="0,673" type="string" cy:type="String"/>
  </edge>
  <edge id="377" label="IL10 (interacts with) A2M" source="155" target="202" cy:directed="1">
    <att name="shared name" value="IL10 (interacts with) A2M" type="string" cy:type="String"/>
    <att name="shared interaction" value="interacts with" type="string" cy:type="String"/>
    <att name="name" value="IL10 (interacts with) A2M" type="string" cy:type="String"/>
    <att name="selected" value="0" type="boolean" cy:type="Boolean"/>
    <att name="interaction" value="interacts with" type="string" cy:type="String"/>
    <att name="type of interaction" value="phys_inter_from_STRING" type="string" cy:type="String"/>
    <att name="data source" value="" type="string" cy:type="String"/>
    <att name="effect" value="" type="string" cy:type="String"/>
    <att name="score" value="0,488" type="string" cy:type="String"/>
  </edge>
  <edge id="376" label="PSMB8 (interacts with) PSMB10" source="141" target="142" cy:directed="1">
    <att name="shared name" value="PSMB8 (interacts with) PSMB10" type="string" cy:type="String"/>
    <att name="shared interaction" value="interacts with" type="string" cy:type="String"/>
    <att name="name" value="PSMB8 (interacts with) PSMB10" type="string" cy:type="String"/>
    <att name="selected" value="0" type="boolean" cy:type="Boolean"/>
    <att name="interaction" value="interacts with" type="string" cy:type="String"/>
    <att name="type of interaction" value="phys_inter_from_STRING" type="string" cy:type="String"/>
    <att name="data source" value="" type="string" cy:type="String"/>
    <att name="effect" value="" type="string" cy:type="String"/>
    <att name="score" value="0,964" type="string" cy:type="String"/>
  </edge>
  <edge id="375" label="NQO1 (interacts with) LAMB1" source="139" target="89" cy:directed="1">
    <att name="shared name" value="NQO1 (interacts with) LAMB1" type="string" cy:type="String"/>
    <att name="shared interaction" value="interacts with" type="string" cy:type="String"/>
    <att name="name" value="NQO1 (interacts with) LAMB1" type="string" cy:type="String"/>
    <att name="selected" value="0" type="boolean" cy:type="Boolean"/>
    <att name="interaction" value="interacts with" type="string" cy:type="String"/>
    <att name="type of interaction" value="phys_inter_from_STRING" type="string" cy:type="String"/>
    <att name="data source" value="" type="string" cy:type="String"/>
    <att name="effect" value="" type="string" cy:type="String"/>
    <att name="score" value="0,503" type="string" cy:type="String"/>
  </edge>
  <edge id="374" label="Expression is up/down regulated (interacts with) LILRA4" source="138" target="135" cy:directed="1">
    <att name="shared name" value="Expression is up/down regulated (interacts with) LILRA4" type="string" cy:type="String"/>
    <att name="shared interaction" value="interacts with" type="string" cy:type="String"/>
    <att name="name" value="Expression is up/down regulated (interacts with) LILRA4" type="string" cy:type="String"/>
    <att name="selected" value="0" type="boolean" cy:type="Boolean"/>
    <att name="interaction" value="interacts with" type="string" cy:type="String"/>
    <att name="type of interaction" value="up/down regulatation" type="string" cy:type="String"/>
    <att name="data source" value="" type="string" cy:type="String"/>
    <att name="effect" value="" type="string" cy:type="String"/>
    <att name="score" value="" type="string" cy:type="String"/>
  </edge>
  <edge id="373" label="Expression is up/down regulated (interacts with) G3BP1" source="138" target="207" cy:directed="1">
    <att name="shared name" value="Expression is up/down regulated (interacts with) G3BP1" type="string" cy:type="String"/>
    <att name="shared interaction" value="interacts with" type="string" cy:type="String"/>
    <att name="name" value="Expression is up/down regulated (interacts with) G3BP1" type="string" cy:type="String"/>
    <att name="selected" value="0" type="boolean" cy:type="Boolean"/>
    <att name="interaction" value="interacts with" type="string" cy:type="String"/>
    <att name="type of interaction" value="up/down regulatation" type="string" cy:type="String"/>
    <att name="data source" value="" type="string" cy:type="String"/>
    <att name="effect" value="" type="string" cy:type="String"/>
    <att name="score" value="" type="string" cy:type="String"/>
  </edge>
  <edge id="372" label="Expression is up/down regulated (interacts with) ICAM2" source="138" target="206" cy:directed="1">
    <att name="shared name" value="Expression is up/down regulated (interacts with) ICAM2" type="string" cy:type="String"/>
    <att name="shared interaction" value="interacts with" type="string" cy:type="String"/>
    <att name="name" value="Expression is up/down regulated (interacts with) ICAM2" type="string" cy:type="String"/>
    <att name="selected" value="0" type="boolean" cy:type="Boolean"/>
    <att name="interaction" value="interacts with" type="string" cy:type="String"/>
    <att name="type of interaction" value="up/down regulatation" type="string" cy:type="String"/>
    <att name="data source" value="" type="string" cy:type="String"/>
    <att name="effect" value="" type="string" cy:type="String"/>
    <att name="score" value="" type="string" cy:type="String"/>
  </edge>
  <edge id="371" label="Expression is up/down regulated (interacts with) ICAM3" source="138" target="205" cy:directed="1">
    <att name="shared name" value="Expression is up/down regulated (interacts with) ICAM3" type="string" cy:type="String"/>
    <att name="shared interaction" value="interacts with" type="string" cy:type="String"/>
    <att name="name" value="Expression is up/down regulated (interacts with) ICAM3" type="string" cy:type="String"/>
    <att name="selected" value="0" type="boolean" cy:type="Boolean"/>
    <att name="interaction" value="interacts with" type="string" cy:type="String"/>
    <att name="type of interaction" value="up/down regulatation" type="string" cy:type="String"/>
    <att name="data source" value="" type="string" cy:type="String"/>
    <att name="effect" value="" type="string" cy:type="String"/>
    <att name="score" value="" type="string" cy:type="String"/>
  </edge>
  <edge id="370" label="Expression is up/down regulated (interacts with) GSN" source="138" target="204" cy:directed="1">
    <att name="shared name" value="Expression is up/down regulated (interacts with) GSN" type="string" cy:type="String"/>
    <att name="shared interaction" value="interacts with" type="string" cy:type="String"/>
    <att name="name" value="Expression is up/down regulated (interacts with) GSN" type="string" cy:type="String"/>
    <att name="selected" value="0" type="boolean" cy:type="Boolean"/>
    <att name="interaction" value="interacts with" type="string" cy:type="String"/>
    <att name="type of interaction" value="up/down regulatation" type="string" cy:type="String"/>
    <att name="data source" value="" type="string" cy:type="String"/>
    <att name="effect" value="" type="string" cy:type="String"/>
    <att name="score" value="" type="string" cy:type="String"/>
  </edge>
  <edge id="369" label="Expression is up/down regulated (interacts with) LTF" source="138" target="203" cy:directed="1">
    <att name="shared name" value="Expression is up/down regulated (interacts with) LTF" type="string" cy:type="String"/>
    <att name="shared interaction" value="interacts with" type="string" cy:type="String"/>
    <att name="name" value="Expression is up/down regulated (interacts with) LTF" type="string" cy:type="String"/>
    <att name="selected" value="0" type="boolean" cy:type="Boolean"/>
    <att name="interaction" value="interacts with" type="string" cy:type="String"/>
    <att name="type of interaction" value="up/down regulatation" type="string" cy:type="String"/>
    <att name="data source" value="" type="string" cy:type="String"/>
    <att name="effect" value="" type="string" cy:type="String"/>
    <att name="score" value="" type="string" cy:type="String"/>
  </edge>
  <edge id="368" label="Expression is up/down regulated (interacts with) A2M" source="138" target="202" cy:directed="1">
    <att name="shared name" value="Expression is up/down regulated (interacts with) A2M" type="string" cy:type="String"/>
    <att name="shared interaction" value="interacts with" type="string" cy:type="String"/>
    <att name="name" value="Expression is up/down regulated (interacts with) A2M" type="string" cy:type="String"/>
    <att name="selected" value="0" type="boolean" cy:type="Boolean"/>
    <att name="interaction" value="interacts with" type="string" cy:type="String"/>
    <att name="type of interaction" value="up/down regulatation" type="string" cy:type="String"/>
    <att name="data source" value="" type="string" cy:type="String"/>
    <att name="effect" value="" type="string" cy:type="String"/>
    <att name="score" value="" type="string" cy:type="String"/>
  </edge>
  <edge id="367" label="Expression is up/down regulated (interacts with) ATF6" source="138" target="136" cy:directed="1">
    <att name="shared name" value="Expression is up/down regulated (interacts with) ATF6" type="string" cy:type="String"/>
    <att name="shared interaction" value="interacts with" type="string" cy:type="String"/>
    <att name="name" value="Expression is up/down regulated (interacts with) ATF6" type="string" cy:type="String"/>
    <att name="selected" value="0" type="boolean" cy:type="Boolean"/>
    <att name="interaction" value="interacts with" type="string" cy:type="String"/>
    <att name="type of interaction" value="up/down regulatation" type="string" cy:type="String"/>
    <att name="data source" value="" type="string" cy:type="String"/>
    <att name="effect" value="" type="string" cy:type="String"/>
    <att name="score" value="" type="string" cy:type="String"/>
  </edge>
  <edge id="366" label="Expression is up/down regulated (interacts with) XBP1" source="138" target="132" cy:directed="1">
    <att name="shared name" value="Expression is up/down regulated (interacts with) XBP1" type="string" cy:type="String"/>
    <att name="shared interaction" value="interacts with" type="string" cy:type="String"/>
    <att name="name" value="Expression is up/down regulated (interacts with) XBP1" type="string" cy:type="String"/>
    <att name="selected" value="0" type="boolean" cy:type="Boolean"/>
    <att name="interaction" value="interacts with" type="string" cy:type="String"/>
    <att name="type of interaction" value="up/down regulatation" type="string" cy:type="String"/>
    <att name="data source" value="" type="string" cy:type="String"/>
    <att name="effect" value="" type="string" cy:type="String"/>
    <att name="score" value="" type="string" cy:type="String"/>
  </edge>
  <edge id="365" label="Expression is up/down regulated (interacts with) HSPA1A" source="138" target="201" cy:directed="1">
    <att name="shared name" value="Expression is up/down regulated (interacts with) HSPA1A" type="string" cy:type="String"/>
    <att name="shared interaction" value="interacts with" type="string" cy:type="String"/>
    <att name="name" value="Expression is up/down regulated (interacts with) HSPA1A" type="string" cy:type="String"/>
    <att name="selected" value="0" type="boolean" cy:type="Boolean"/>
    <att name="interaction" value="interacts with" type="string" cy:type="String"/>
    <att name="type of interaction" value="up/down regulatation" type="string" cy:type="String"/>
    <att name="data source" value="" type="string" cy:type="String"/>
    <att name="effect" value="" type="string" cy:type="String"/>
    <att name="score" value="" type="string" cy:type="String"/>
  </edge>
  <edge id="364" label="Expression is up/down regulated (interacts with) IFIT1" source="138" target="200" cy:directed="1">
    <att name="shared name" value="Expression is up/down regulated (interacts with) IFIT1" type="string" cy:type="String"/>
    <att name="shared interaction" value="interacts with" type="string" cy:type="String"/>
    <att name="name" value="Expression is up/down regulated (interacts with) IFIT1" type="string" cy:type="String"/>
    <att name="selected" value="0" type="boolean" cy:type="Boolean"/>
    <att name="interaction" value="interacts with" type="string" cy:type="String"/>
    <att name="type of interaction" value="up/down regulatation" type="string" cy:type="String"/>
    <att name="data source" value="" type="string" cy:type="String"/>
    <att name="effect" value="" type="string" cy:type="String"/>
    <att name="score" value="" type="string" cy:type="String"/>
  </edge>
  <edge id="363" label="Expression is up/down regulated (interacts with) IFIT2" source="138" target="199" cy:directed="1">
    <att name="shared name" value="Expression is up/down regulated (interacts with) IFIT2" type="string" cy:type="String"/>
    <att name="shared interaction" value="interacts with" type="string" cy:type="String"/>
    <att name="name" value="Expression is up/down regulated (interacts with) IFIT2" type="string" cy:type="String"/>
    <att name="selected" value="0" type="boolean" cy:type="Boolean"/>
    <att name="interaction" value="interacts with" type="string" cy:type="String"/>
    <att name="type of interaction" value="up/down regulatation" type="string" cy:type="String"/>
    <att name="data source" value="" type="string" cy:type="String"/>
    <att name="effect" value="" type="string" cy:type="String"/>
    <att name="score" value="" type="string" cy:type="String"/>
  </edge>
  <edge id="362" label="Expression is up/down regulated (interacts with) SOCS 3" source="138" target="198" cy:directed="1">
    <att name="shared name" value="Expression is up/down regulated (interacts with) SOCS 3" type="string" cy:type="String"/>
    <att name="shared interaction" value="interacts with" type="string" cy:type="String"/>
    <att name="name" value="Expression is up/down regulated (interacts with) SOCS 3" type="string" cy:type="String"/>
    <att name="selected" value="0" type="boolean" cy:type="Boolean"/>
    <att name="interaction" value="interacts with" type="string" cy:type="String"/>
    <att name="type of interaction" value="up/down regulatation" type="string" cy:type="String"/>
    <att name="data source" value="" type="string" cy:type="String"/>
    <att name="effect" value="" type="string" cy:type="String"/>
    <att name="score" value="" type="string" cy:type="String"/>
  </edge>
  <edge id="361" label="Expression is up/down regulated (interacts with) SOCS1" source="138" target="197" cy:directed="1">
    <att name="shared name" value="Expression is up/down regulated (interacts with) SOCS1" type="string" cy:type="String"/>
    <att name="shared interaction" value="interacts with" type="string" cy:type="String"/>
    <att name="name" value="Expression is up/down regulated (interacts with) SOCS1" type="string" cy:type="String"/>
    <att name="selected" value="0" type="boolean" cy:type="Boolean"/>
    <att name="interaction" value="interacts with" type="string" cy:type="String"/>
    <att name="type of interaction" value="up/down regulatation" type="string" cy:type="String"/>
    <att name="data source" value="" type="string" cy:type="String"/>
    <att name="effect" value="" type="string" cy:type="String"/>
    <att name="score" value="" type="string" cy:type="String"/>
  </edge>
  <edge id="360" label="Expression is up/down regulated (interacts with) FASLG" source="138" target="196" cy:directed="1">
    <att name="shared name" value="Expression is up/down regulated (interacts with) FASLG" type="string" cy:type="String"/>
    <att name="shared interaction" value="interacts with" type="string" cy:type="String"/>
    <att name="name" value="Expression is up/down regulated (interacts with) FASLG" type="string" cy:type="String"/>
    <att name="selected" value="0" type="boolean" cy:type="Boolean"/>
    <att name="interaction" value="interacts with" type="string" cy:type="String"/>
    <att name="type of interaction" value="up/down regulatation" type="string" cy:type="String"/>
    <att name="data source" value="" type="string" cy:type="String"/>
    <att name="effect" value="" type="string" cy:type="String"/>
    <att name="score" value="" type="string" cy:type="String"/>
  </edge>
  <edge id="359" label="Expression is up/down regulated (interacts with) GZMM" source="138" target="195" cy:directed="1">
    <att name="shared name" value="Expression is up/down regulated (interacts with) GZMM" type="string" cy:type="String"/>
    <att name="shared interaction" value="interacts with" type="string" cy:type="String"/>
    <att name="name" value="Expression is up/down regulated (interacts with) GZMM" type="string" cy:type="String"/>
    <att name="selected" value="0" type="boolean" cy:type="Boolean"/>
    <att name="interaction" value="interacts with" type="string" cy:type="String"/>
    <att name="type of interaction" value="up/down regulatation" type="string" cy:type="String"/>
    <att name="data source" value="" type="string" cy:type="String"/>
    <att name="effect" value="" type="string" cy:type="String"/>
    <att name="score" value="" type="string" cy:type="String"/>
  </edge>
  <edge id="358" label="Expression is up/down regulated (interacts with) CD8A" source="138" target="194" cy:directed="1">
    <att name="shared name" value="Expression is up/down regulated (interacts with) CD8A" type="string" cy:type="String"/>
    <att name="shared interaction" value="interacts with" type="string" cy:type="String"/>
    <att name="name" value="Expression is up/down regulated (interacts with) CD8A" type="string" cy:type="String"/>
    <att name="selected" value="0" type="boolean" cy:type="Boolean"/>
    <att name="interaction" value="interacts with" type="string" cy:type="String"/>
    <att name="type of interaction" value="up/down regulatation" type="string" cy:type="String"/>
    <att name="data source" value="" type="string" cy:type="String"/>
    <att name="effect" value="" type="string" cy:type="String"/>
    <att name="score" value="" type="string" cy:type="String"/>
  </edge>
  <edge id="357" label="Expression is up/down regulated (interacts with) CD4" source="138" target="193" cy:directed="1">
    <att name="shared name" value="Expression is up/down regulated (interacts with) CD4" type="string" cy:type="String"/>
    <att name="shared interaction" value="interacts with" type="string" cy:type="String"/>
    <att name="name" value="Expression is up/down regulated (interacts with) CD4" type="string" cy:type="String"/>
    <att name="selected" value="0" type="boolean" cy:type="Boolean"/>
    <att name="interaction" value="interacts with" type="string" cy:type="String"/>
    <att name="type of interaction" value="up/down regulatation" type="string" cy:type="String"/>
    <att name="data source" value="" type="string" cy:type="String"/>
    <att name="effect" value="" type="string" cy:type="String"/>
    <att name="score" value="" type="string" cy:type="String"/>
  </edge>
  <edge id="356" label="Expression is up/down regulated (interacts with) CD3E" source="138" target="192" cy:directed="1">
    <att name="shared name" value="Expression is up/down regulated (interacts with) CD3E" type="string" cy:type="String"/>
    <att name="shared interaction" value="interacts with" type="string" cy:type="String"/>
    <att name="name" value="Expression is up/down regulated (interacts with) CD3E" type="string" cy:type="String"/>
    <att name="selected" value="0" type="boolean" cy:type="Boolean"/>
    <att name="interaction" value="interacts with" type="string" cy:type="String"/>
    <att name="type of interaction" value="up/down regulatation" type="string" cy:type="String"/>
    <att name="data source" value="" type="string" cy:type="String"/>
    <att name="effect" value="" type="string" cy:type="String"/>
    <att name="score" value="" type="string" cy:type="String"/>
  </edge>
  <edge id="355" label="Expression is up/down regulated (interacts with) CXCL13" source="138" target="191" cy:directed="1">
    <att name="shared name" value="Expression is up/down regulated (interacts with) CXCL13" type="string" cy:type="String"/>
    <att name="shared interaction" value="interacts with" type="string" cy:type="String"/>
    <att name="name" value="Expression is up/down regulated (interacts with) CXCL13" type="string" cy:type="String"/>
    <att name="selected" value="0" type="boolean" cy:type="Boolean"/>
    <att name="interaction" value="interacts with" type="string" cy:type="String"/>
    <att name="type of interaction" value="up/down regulatation" type="string" cy:type="String"/>
    <att name="data source" value="" type="string" cy:type="String"/>
    <att name="effect" value="" type="string" cy:type="String"/>
    <att name="score" value="" type="string" cy:type="String"/>
  </edge>
  <edge id="354" label="Expression is up/down regulated (interacts with) CXCL12" source="138" target="190" cy:directed="1">
    <att name="shared name" value="Expression is up/down regulated (interacts with) CXCL12" type="string" cy:type="String"/>
    <att name="shared interaction" value="interacts with" type="string" cy:type="String"/>
    <att name="name" value="Expression is up/down regulated (interacts with) CXCL12" type="string" cy:type="String"/>
    <att name="selected" value="0" type="boolean" cy:type="Boolean"/>
    <att name="interaction" value="interacts with" type="string" cy:type="String"/>
    <att name="type of interaction" value="up/down regulatation" type="string" cy:type="String"/>
    <att name="data source" value="" type="string" cy:type="String"/>
    <att name="effect" value="" type="string" cy:type="String"/>
    <att name="score" value="" type="string" cy:type="String"/>
  </edge>
  <edge id="353" label="Expression is up/down regulated (interacts with) CXCL11" source="138" target="189" cy:directed="1">
    <att name="shared name" value="Expression is up/down regulated (interacts with) CXCL11" type="string" cy:type="String"/>
    <att name="shared interaction" value="interacts with" type="string" cy:type="String"/>
    <att name="name" value="Expression is up/down regulated (interacts with) CXCL11" type="string" cy:type="String"/>
    <att name="selected" value="0" type="boolean" cy:type="Boolean"/>
    <att name="interaction" value="interacts with" type="string" cy:type="String"/>
    <att name="type of interaction" value="up/down regulatation" type="string" cy:type="String"/>
    <att name="data source" value="" type="string" cy:type="String"/>
    <att name="effect" value="" type="string" cy:type="String"/>
    <att name="score" value="" type="string" cy:type="String"/>
  </edge>
  <edge id="352" label="Expression is up/down regulated (interacts with) IL4" source="138" target="188" cy:directed="1">
    <att name="shared name" value="Expression is up/down regulated (interacts with) IL4" type="string" cy:type="String"/>
    <att name="shared interaction" value="interacts with" type="string" cy:type="String"/>
    <att name="name" value="Expression is up/down regulated (interacts with) IL4" type="string" cy:type="String"/>
    <att name="selected" value="0" type="boolean" cy:type="Boolean"/>
    <att name="interaction" value="interacts with" type="string" cy:type="String"/>
    <att name="type of interaction" value="up/down regulatation" type="string" cy:type="String"/>
    <att name="data source" value="" type="string" cy:type="String"/>
    <att name="effect" value="" type="string" cy:type="String"/>
    <att name="score" value="" type="string" cy:type="String"/>
  </edge>
  <edge id="351" label="Expression is up/down regulated (interacts with) IKZF2" source="138" target="187" cy:directed="1">
    <att name="shared name" value="Expression is up/down regulated (interacts with) IKZF2" type="string" cy:type="String"/>
    <att name="shared interaction" value="interacts with" type="string" cy:type="String"/>
    <att name="name" value="Expression is up/down regulated (interacts with) IKZF2" type="string" cy:type="String"/>
    <att name="selected" value="0" type="boolean" cy:type="Boolean"/>
    <att name="interaction" value="interacts with" type="string" cy:type="String"/>
    <att name="type of interaction" value="up/down regulatation" type="string" cy:type="String"/>
    <att name="data source" value="" type="string" cy:type="String"/>
    <att name="effect" value="" type="string" cy:type="String"/>
    <att name="score" value="" type="string" cy:type="String"/>
  </edge>
  <edge id="350" label="Expression is up/down regulated (interacts with) EOMES" source="138" target="186" cy:directed="1">
    <att name="shared name" value="Expression is up/down regulated (interacts with) EOMES" type="string" cy:type="String"/>
    <att name="shared interaction" value="interacts with" type="string" cy:type="String"/>
    <att name="name" value="Expression is up/down regulated (interacts with) EOMES" type="string" cy:type="String"/>
    <att name="selected" value="0" type="boolean" cy:type="Boolean"/>
    <att name="interaction" value="interacts with" type="string" cy:type="String"/>
    <att name="type of interaction" value="up/down regulatation" type="string" cy:type="String"/>
    <att name="data source" value="" type="string" cy:type="String"/>
    <att name="effect" value="" type="string" cy:type="String"/>
    <att name="score" value="" type="string" cy:type="String"/>
  </edge>
  <edge id="349" label="Expression is up/down regulated (interacts with) CD27" source="138" target="185" cy:directed="1">
    <att name="shared name" value="Expression is up/down regulated (interacts with) CD27" type="string" cy:type="String"/>
    <att name="shared interaction" value="interacts with" type="string" cy:type="String"/>
    <att name="name" value="Expression is up/down regulated (interacts with) CD27" type="string" cy:type="String"/>
    <att name="selected" value="0" type="boolean" cy:type="Boolean"/>
    <att name="interaction" value="interacts with" type="string" cy:type="String"/>
    <att name="type of interaction" value="up/down regulatation" type="string" cy:type="String"/>
    <att name="data source" value="" type="string" cy:type="String"/>
    <att name="effect" value="" type="string" cy:type="String"/>
    <att name="score" value="" type="string" cy:type="String"/>
  </edge>
  <edge id="348" label="Expression is up/down regulated (interacts with) IL7R" source="138" target="184" cy:directed="1">
    <att name="shared name" value="Expression is up/down regulated (interacts with) IL7R" type="string" cy:type="String"/>
    <att name="shared interaction" value="interacts with" type="string" cy:type="String"/>
    <att name="name" value="Expression is up/down regulated (interacts with) IL7R" type="string" cy:type="String"/>
    <att name="selected" value="0" type="boolean" cy:type="Boolean"/>
    <att name="interaction" value="interacts with" type="string" cy:type="String"/>
    <att name="type of interaction" value="up/down regulatation" type="string" cy:type="String"/>
    <att name="data source" value="" type="string" cy:type="String"/>
    <att name="effect" value="" type="string" cy:type="String"/>
    <att name="score" value="" type="string" cy:type="String"/>
  </edge>
  <edge id="347" label="Expression is up/down regulated (interacts with) PDCD1" source="138" target="183" cy:directed="1">
    <att name="shared name" value="Expression is up/down regulated (interacts with) PDCD1" type="string" cy:type="String"/>
    <att name="shared interaction" value="interacts with" type="string" cy:type="String"/>
    <att name="name" value="Expression is up/down regulated (interacts with) PDCD1" type="string" cy:type="String"/>
    <att name="selected" value="0" type="boolean" cy:type="Boolean"/>
    <att name="interaction" value="interacts with" type="string" cy:type="String"/>
    <att name="type of interaction" value="up/down regulatation" type="string" cy:type="String"/>
    <att name="data source" value="" type="string" cy:type="String"/>
    <att name="effect" value="" type="string" cy:type="String"/>
    <att name="score" value="" type="string" cy:type="String"/>
  </edge>
  <edge id="346" label="Expression is up/down regulated (interacts with) IFNL3" source="138" target="182" cy:directed="1">
    <att name="shared name" value="Expression is up/down regulated (interacts with) IFNL3" type="string" cy:type="String"/>
    <att name="shared interaction" value="interacts with" type="string" cy:type="String"/>
    <att name="name" value="Expression is up/down regulated (interacts with) IFNL3" type="string" cy:type="String"/>
    <att name="selected" value="0" type="boolean" cy:type="Boolean"/>
    <att name="interaction" value="interacts with" type="string" cy:type="String"/>
    <att name="type of interaction" value="up/down regulatation" type="string" cy:type="String"/>
    <att name="data source" value="" type="string" cy:type="String"/>
    <att name="effect" value="" type="string" cy:type="String"/>
    <att name="score" value="" type="string" cy:type="String"/>
  </edge>
  <edge id="345" label="Expression is up/down regulated (interacts with) IFNAR1" source="138" target="133" cy:directed="1">
    <att name="shared name" value="Expression is up/down regulated (interacts with) IFNAR1" type="string" cy:type="String"/>
    <att name="shared interaction" value="interacts with" type="string" cy:type="String"/>
    <att name="name" value="Expression is up/down regulated (interacts with) IFNAR1" type="string" cy:type="String"/>
    <att name="selected" value="0" type="boolean" cy:type="Boolean"/>
    <att name="interaction" value="interacts with" type="string" cy:type="String"/>
    <att name="type of interaction" value="up/down regulatation" type="string" cy:type="String"/>
    <att name="data source" value="" type="string" cy:type="String"/>
    <att name="effect" value="" type="string" cy:type="String"/>
    <att name="score" value="" type="string" cy:type="String"/>
  </edge>
  <edge id="344" label="Expression is up/down regulated (interacts with) FAS" source="138" target="181" cy:directed="1">
    <att name="shared name" value="Expression is up/down regulated (interacts with) FAS" type="string" cy:type="String"/>
    <att name="shared interaction" value="interacts with" type="string" cy:type="String"/>
    <att name="name" value="Expression is up/down regulated (interacts with) FAS" type="string" cy:type="String"/>
    <att name="selected" value="0" type="boolean" cy:type="Boolean"/>
    <att name="interaction" value="interacts with" type="string" cy:type="String"/>
    <att name="type of interaction" value="up/down regulatation" type="string" cy:type="String"/>
    <att name="data source" value="" type="string" cy:type="String"/>
    <att name="effect" value="" type="string" cy:type="String"/>
    <att name="score" value="" type="string" cy:type="String"/>
  </edge>
  <edge id="343" label="Expression is up/down regulated (interacts with) IL2RA" source="138" target="180" cy:directed="1">
    <att name="shared name" value="Expression is up/down regulated (interacts with) IL2RA" type="string" cy:type="String"/>
    <att name="shared interaction" value="interacts with" type="string" cy:type="String"/>
    <att name="name" value="Expression is up/down regulated (interacts with) IL2RA" type="string" cy:type="String"/>
    <att name="selected" value="0" type="boolean" cy:type="Boolean"/>
    <att name="interaction" value="interacts with" type="string" cy:type="String"/>
    <att name="type of interaction" value="up/down regulatation" type="string" cy:type="String"/>
    <att name="data source" value="" type="string" cy:type="String"/>
    <att name="effect" value="" type="string" cy:type="String"/>
    <att name="score" value="" type="string" cy:type="String"/>
  </edge>
  <edge id="342" label="Expression is up/down regulated (interacts with) CD69" source="138" target="179" cy:directed="1">
    <att name="shared name" value="Expression is up/down regulated (interacts with) CD69" type="string" cy:type="String"/>
    <att name="shared interaction" value="interacts with" type="string" cy:type="String"/>
    <att name="name" value="Expression is up/down regulated (interacts with) CD69" type="string" cy:type="String"/>
    <att name="selected" value="0" type="boolean" cy:type="Boolean"/>
    <att name="interaction" value="interacts with" type="string" cy:type="String"/>
    <att name="type of interaction" value="up/down regulatation" type="string" cy:type="String"/>
    <att name="data source" value="" type="string" cy:type="String"/>
    <att name="effect" value="" type="string" cy:type="String"/>
    <att name="score" value="" type="string" cy:type="String"/>
  </edge>
  <edge id="341" label="Expression is up/down regulated (interacts with) ICAM1" source="138" target="178" cy:directed="1">
    <att name="shared name" value="Expression is up/down regulated (interacts with) ICAM1" type="string" cy:type="String"/>
    <att name="shared interaction" value="interacts with" type="string" cy:type="String"/>
    <att name="name" value="Expression is up/down regulated (interacts with) ICAM1" type="string" cy:type="String"/>
    <att name="selected" value="0" type="boolean" cy:type="Boolean"/>
    <att name="interaction" value="interacts with" type="string" cy:type="String"/>
    <att name="type of interaction" value="up/down regulatation" type="string" cy:type="String"/>
    <att name="data source" value="" type="string" cy:type="String"/>
    <att name="effect" value="" type="string" cy:type="String"/>
    <att name="score" value="" type="string" cy:type="String"/>
  </edge>
  <edge id="340" label="Expression is up/down regulated (interacts with) ITGAM" source="138" target="177" cy:directed="1">
    <att name="shared name" value="Expression is up/down regulated (interacts with) ITGAM" type="string" cy:type="String"/>
    <att name="shared interaction" value="interacts with" type="string" cy:type="String"/>
    <att name="name" value="Expression is up/down regulated (interacts with) ITGAM" type="string" cy:type="String"/>
    <att name="selected" value="0" type="boolean" cy:type="Boolean"/>
    <att name="interaction" value="interacts with" type="string" cy:type="String"/>
    <att name="type of interaction" value="up/down regulatation" type="string" cy:type="String"/>
    <att name="data source" value="" type="string" cy:type="String"/>
    <att name="effect" value="" type="string" cy:type="String"/>
    <att name="score" value="" type="string" cy:type="String"/>
  </edge>
  <edge id="339" label="Expression is up/down regulated (interacts with) TBX21" source="138" target="176" cy:directed="1">
    <att name="shared name" value="Expression is up/down regulated (interacts with) TBX21" type="string" cy:type="String"/>
    <att name="shared interaction" value="interacts with" type="string" cy:type="String"/>
    <att name="name" value="Expression is up/down regulated (interacts with) TBX21" type="string" cy:type="String"/>
    <att name="selected" value="0" type="boolean" cy:type="Boolean"/>
    <att name="interaction" value="interacts with" type="string" cy:type="String"/>
    <att name="type of interaction" value="up/down regulatation" type="string" cy:type="String"/>
    <att name="data source" value="" type="string" cy:type="String"/>
    <att name="effect" value="" type="string" cy:type="String"/>
    <att name="score" value="" type="string" cy:type="String"/>
  </edge>
  <edge id="338" label="Expression is up/down regulated (interacts with) IRF1" source="138" target="175" cy:directed="1">
    <att name="shared name" value="Expression is up/down regulated (interacts with) IRF1" type="string" cy:type="String"/>
    <att name="shared interaction" value="interacts with" type="string" cy:type="String"/>
    <att name="name" value="Expression is up/down regulated (interacts with) IRF1" type="string" cy:type="String"/>
    <att name="selected" value="0" type="boolean" cy:type="Boolean"/>
    <att name="interaction" value="interacts with" type="string" cy:type="String"/>
    <att name="type of interaction" value="up/down regulatation" type="string" cy:type="String"/>
    <att name="data source" value="" type="string" cy:type="String"/>
    <att name="effect" value="" type="string" cy:type="String"/>
    <att name="score" value="" type="string" cy:type="String"/>
  </edge>
  <edge id="337" label="Expression is up/down regulated (interacts with) OAS1" source="138" target="174" cy:directed="1">
    <att name="shared name" value="Expression is up/down regulated (interacts with) OAS1" type="string" cy:type="String"/>
    <att name="shared interaction" value="interacts with" type="string" cy:type="String"/>
    <att name="name" value="Expression is up/down regulated (interacts with) OAS1" type="string" cy:type="String"/>
    <att name="selected" value="0" type="boolean" cy:type="Boolean"/>
    <att name="interaction" value="interacts with" type="string" cy:type="String"/>
    <att name="type of interaction" value="up/down regulatation" type="string" cy:type="String"/>
    <att name="data source" value="" type="string" cy:type="String"/>
    <att name="effect" value="" type="string" cy:type="String"/>
    <att name="score" value="" type="string" cy:type="String"/>
  </edge>
  <edge id="336" label="Expression is up/down regulated (interacts with) GZMB" source="138" target="173" cy:directed="1">
    <att name="shared name" value="Expression is up/down regulated (interacts with) GZMB" type="string" cy:type="String"/>
    <att name="shared interaction" value="interacts with" type="string" cy:type="String"/>
    <att name="name" value="Expression is up/down regulated (interacts with) GZMB" type="string" cy:type="String"/>
    <att name="selected" value="0" type="boolean" cy:type="Boolean"/>
    <att name="interaction" value="interacts with" type="string" cy:type="String"/>
    <att name="type of interaction" value="up/down regulatation" type="string" cy:type="String"/>
    <att name="data source" value="" type="string" cy:type="String"/>
    <att name="effect" value="" type="string" cy:type="String"/>
    <att name="score" value="" type="string" cy:type="String"/>
  </edge>
  <edge id="335" label="Expression is up/down regulated (interacts with) PRF1" source="138" target="172" cy:directed="1">
    <att name="shared name" value="Expression is up/down regulated (interacts with) PRF1" type="string" cy:type="String"/>
    <att name="shared interaction" value="interacts with" type="string" cy:type="String"/>
    <att name="name" value="Expression is up/down regulated (interacts with) PRF1" type="string" cy:type="String"/>
    <att name="selected" value="0" type="boolean" cy:type="Boolean"/>
    <att name="interaction" value="interacts with" type="string" cy:type="String"/>
    <att name="type of interaction" value="up/down regulatation" type="string" cy:type="String"/>
    <att name="data source" value="" type="string" cy:type="String"/>
    <att name="effect" value="" type="string" cy:type="String"/>
    <att name="score" value="" type="string" cy:type="String"/>
  </edge>
  <edge id="334" label="Expression is up/down regulated (interacts with) BCL2" source="138" target="171" cy:directed="1">
    <att name="shared name" value="Expression is up/down regulated (interacts with) BCL2" type="string" cy:type="String"/>
    <att name="shared interaction" value="interacts with" type="string" cy:type="String"/>
    <att name="name" value="Expression is up/down regulated (interacts with) BCL2" type="string" cy:type="String"/>
    <att name="selected" value="0" type="boolean" cy:type="Boolean"/>
    <att name="interaction" value="interacts with" type="string" cy:type="String"/>
    <att name="type of interaction" value="up/down regulatation" type="string" cy:type="String"/>
    <att name="data source" value="" type="string" cy:type="String"/>
    <att name="effect" value="" type="string" cy:type="String"/>
    <att name="score" value="" type="string" cy:type="String"/>
  </edge>
  <edge id="333" label="Expression is up/down regulated (interacts with) MKI67" source="138" target="170" cy:directed="1">
    <att name="shared name" value="Expression is up/down regulated (interacts with) MKI67" type="string" cy:type="String"/>
    <att name="shared interaction" value="interacts with" type="string" cy:type="String"/>
    <att name="name" value="Expression is up/down regulated (interacts with) MKI67" type="string" cy:type="String"/>
    <att name="selected" value="0" type="boolean" cy:type="Boolean"/>
    <att name="interaction" value="interacts with" type="string" cy:type="String"/>
    <att name="type of interaction" value="up/down regulatation" type="string" cy:type="String"/>
    <att name="data source" value="" type="string" cy:type="String"/>
    <att name="effect" value="" type="string" cy:type="String"/>
    <att name="score" value="" type="string" cy:type="String"/>
  </edge>
  <edge id="332" label="Expression is up/down regulated (interacts with) IL18" source="138" target="169" cy:directed="1">
    <att name="shared name" value="Expression is up/down regulated (interacts with) IL18" type="string" cy:type="String"/>
    <att name="shared interaction" value="interacts with" type="string" cy:type="String"/>
    <att name="name" value="Expression is up/down regulated (interacts with) IL18" type="string" cy:type="String"/>
    <att name="selected" value="0" type="boolean" cy:type="Boolean"/>
    <att name="interaction" value="interacts with" type="string" cy:type="String"/>
    <att name="type of interaction" value="up/down regulatation" type="string" cy:type="String"/>
    <att name="data source" value="" type="string" cy:type="String"/>
    <att name="effect" value="" type="string" cy:type="String"/>
    <att name="score" value="" type="string" cy:type="String"/>
  </edge>
  <edge id="331" label="Expression is up/down regulated (interacts with) IL15" source="138" target="168" cy:directed="1">
    <att name="shared name" value="Expression is up/down regulated (interacts with) IL15" type="string" cy:type="String"/>
    <att name="shared interaction" value="interacts with" type="string" cy:type="String"/>
    <att name="name" value="Expression is up/down regulated (interacts with) IL15" type="string" cy:type="String"/>
    <att name="selected" value="0" type="boolean" cy:type="Boolean"/>
    <att name="interaction" value="interacts with" type="string" cy:type="String"/>
    <att name="type of interaction" value="up/down regulatation" type="string" cy:type="String"/>
    <att name="data source" value="" type="string" cy:type="String"/>
    <att name="effect" value="" type="string" cy:type="String"/>
    <att name="score" value="" type="string" cy:type="String"/>
  </edge>
  <edge id="330" label="Expression is up/down regulated (interacts with) IL12B" source="138" target="167" cy:directed="1">
    <att name="shared name" value="Expression is up/down regulated (interacts with) IL12B" type="string" cy:type="String"/>
    <att name="shared interaction" value="interacts with" type="string" cy:type="String"/>
    <att name="name" value="Expression is up/down regulated (interacts with) IL12B" type="string" cy:type="String"/>
    <att name="selected" value="0" type="boolean" cy:type="Boolean"/>
    <att name="interaction" value="interacts with" type="string" cy:type="String"/>
    <att name="type of interaction" value="up/down regulatation" type="string" cy:type="String"/>
    <att name="data source" value="" type="string" cy:type="String"/>
    <att name="effect" value="" type="string" cy:type="String"/>
    <att name="score" value="" type="string" cy:type="String"/>
  </edge>
  <edge id="329" label="Expression is up/down regulated (interacts with) IL12A" source="138" target="166" cy:directed="1">
    <att name="shared name" value="Expression is up/down regulated (interacts with) IL12A" type="string" cy:type="String"/>
    <att name="shared interaction" value="interacts with" type="string" cy:type="String"/>
    <att name="name" value="Expression is up/down regulated (interacts with) IL12A" type="string" cy:type="String"/>
    <att name="selected" value="0" type="boolean" cy:type="Boolean"/>
    <att name="interaction" value="interacts with" type="string" cy:type="String"/>
    <att name="type of interaction" value="up/down regulatation" type="string" cy:type="String"/>
    <att name="data source" value="" type="string" cy:type="String"/>
    <att name="effect" value="" type="string" cy:type="String"/>
    <att name="score" value="" type="string" cy:type="String"/>
  </edge>
  <edge id="328" label="Expression is up/down regulated (interacts with) IRF3" source="138" target="165" cy:directed="1">
    <att name="shared name" value="Expression is up/down regulated (interacts with) IRF3" type="string" cy:type="String"/>
    <att name="shared interaction" value="interacts with" type="string" cy:type="String"/>
    <att name="name" value="Expression is up/down regulated (interacts with) IRF3" type="string" cy:type="String"/>
    <att name="selected" value="0" type="boolean" cy:type="Boolean"/>
    <att name="interaction" value="interacts with" type="string" cy:type="String"/>
    <att name="type of interaction" value="up/down regulatation" type="string" cy:type="String"/>
    <att name="data source" value="" type="string" cy:type="String"/>
    <att name="effect" value="" type="string" cy:type="String"/>
    <att name="score" value="" type="string" cy:type="String"/>
  </edge>
  <edge id="327" label="Expression is up/down regulated (interacts with) TBK1" source="138" target="164" cy:directed="1">
    <att name="shared name" value="Expression is up/down regulated (interacts with) TBK1" type="string" cy:type="String"/>
    <att name="shared interaction" value="interacts with" type="string" cy:type="String"/>
    <att name="name" value="Expression is up/down regulated (interacts with) TBK1" type="string" cy:type="String"/>
    <att name="selected" value="0" type="boolean" cy:type="Boolean"/>
    <att name="interaction" value="interacts with" type="string" cy:type="String"/>
    <att name="type of interaction" value="up/down regulatation" type="string" cy:type="String"/>
    <att name="data source" value="" type="string" cy:type="String"/>
    <att name="effect" value="" type="string" cy:type="String"/>
    <att name="score" value="" type="string" cy:type="String"/>
  </edge>
  <edge id="326" label="Expression is up/down regulated (interacts with) IFIH1" source="138" target="163" cy:directed="1">
    <att name="shared name" value="Expression is up/down regulated (interacts with) IFIH1" type="string" cy:type="String"/>
    <att name="shared interaction" value="interacts with" type="string" cy:type="String"/>
    <att name="name" value="Expression is up/down regulated (interacts with) IFIH1" type="string" cy:type="String"/>
    <att name="selected" value="0" type="boolean" cy:type="Boolean"/>
    <att name="interaction" value="interacts with" type="string" cy:type="String"/>
    <att name="type of interaction" value="up/down regulatation" type="string" cy:type="String"/>
    <att name="data source" value="" type="string" cy:type="String"/>
    <att name="effect" value="" type="string" cy:type="String"/>
    <att name="score" value="" type="string" cy:type="String"/>
  </edge>
  <edge id="325" label="Expression is up/down regulated (interacts with) DDX58" source="138" target="162" cy:directed="1">
    <att name="shared name" value="Expression is up/down regulated (interacts with) DDX58" type="string" cy:type="String"/>
    <att name="shared interaction" value="interacts with" type="string" cy:type="String"/>
    <att name="name" value="Expression is up/down regulated (interacts with) DDX58" type="string" cy:type="String"/>
    <att name="selected" value="0" type="boolean" cy:type="Boolean"/>
    <att name="interaction" value="interacts with" type="string" cy:type="String"/>
    <att name="type of interaction" value="up/down regulatation" type="string" cy:type="String"/>
    <att name="data source" value="" type="string" cy:type="String"/>
    <att name="effect" value="" type="string" cy:type="String"/>
    <att name="score" value="" type="string" cy:type="String"/>
  </edge>
  <edge id="324" label="Expression is up/down regulated (interacts with) RSAD2" source="138" target="129" cy:directed="1">
    <att name="shared name" value="Expression is up/down regulated (interacts with) RSAD2" type="string" cy:type="String"/>
    <att name="shared interaction" value="interacts with" type="string" cy:type="String"/>
    <att name="name" value="Expression is up/down regulated (interacts with) RSAD2" type="string" cy:type="String"/>
    <att name="selected" value="0" type="boolean" cy:type="Boolean"/>
    <att name="interaction" value="interacts with" type="string" cy:type="String"/>
    <att name="type of interaction" value="up/down regulatation" type="string" cy:type="String"/>
    <att name="data source" value="" type="string" cy:type="String"/>
    <att name="effect" value="" type="string" cy:type="String"/>
    <att name="score" value="" type="string" cy:type="String"/>
  </edge>
  <edge id="323" label="Expression is up/down regulated (interacts with) IFNA2" source="138" target="161" cy:directed="1">
    <att name="shared name" value="Expression is up/down regulated (interacts with) IFNA2" type="string" cy:type="String"/>
    <att name="shared interaction" value="interacts with" type="string" cy:type="String"/>
    <att name="name" value="Expression is up/down regulated (interacts with) IFNA2" type="string" cy:type="String"/>
    <att name="selected" value="0" type="boolean" cy:type="Boolean"/>
    <att name="interaction" value="interacts with" type="string" cy:type="String"/>
    <att name="type of interaction" value="up/down regulatation" type="string" cy:type="String"/>
    <att name="data source" value="" type="string" cy:type="String"/>
    <att name="effect" value="" type="string" cy:type="String"/>
    <att name="score" value="" type="string" cy:type="String"/>
  </edge>
  <edge id="322" label="Expression is up/down regulated (interacts with) IFNB1" source="138" target="160" cy:directed="1">
    <att name="shared name" value="Expression is up/down regulated (interacts with) IFNB1" type="string" cy:type="String"/>
    <att name="shared interaction" value="interacts with" type="string" cy:type="String"/>
    <att name="name" value="Expression is up/down regulated (interacts with) IFNB1" type="string" cy:type="String"/>
    <att name="selected" value="0" type="boolean" cy:type="Boolean"/>
    <att name="interaction" value="interacts with" type="string" cy:type="String"/>
    <att name="type of interaction" value="up/down regulatation" type="string" cy:type="String"/>
    <att name="data source" value="" type="string" cy:type="String"/>
    <att name="effect" value="" type="string" cy:type="String"/>
    <att name="score" value="" type="string" cy:type="String"/>
  </edge>
  <edge id="321" label="Expression is up/down regulated (interacts with) IL2" source="138" target="159" cy:directed="1">
    <att name="shared name" value="Expression is up/down regulated (interacts with) IL2" type="string" cy:type="String"/>
    <att name="shared interaction" value="interacts with" type="string" cy:type="String"/>
    <att name="name" value="Expression is up/down regulated (interacts with) IL2" type="string" cy:type="String"/>
    <att name="selected" value="0" type="boolean" cy:type="Boolean"/>
    <att name="interaction" value="interacts with" type="string" cy:type="String"/>
    <att name="type of interaction" value="up/down regulatation" type="string" cy:type="String"/>
    <att name="data source" value="" type="string" cy:type="String"/>
    <att name="effect" value="" type="string" cy:type="String"/>
    <att name="score" value="" type="string" cy:type="String"/>
  </edge>
  <edge id="320" label="Expression is up/down regulated (interacts with) IL1A" source="138" target="158" cy:directed="1">
    <att name="shared name" value="Expression is up/down regulated (interacts with) IL1A" type="string" cy:type="String"/>
    <att name="shared interaction" value="interacts with" type="string" cy:type="String"/>
    <att name="name" value="Expression is up/down regulated (interacts with) IL1A" type="string" cy:type="String"/>
    <att name="selected" value="0" type="boolean" cy:type="Boolean"/>
    <att name="interaction" value="interacts with" type="string" cy:type="String"/>
    <att name="type of interaction" value="up/down regulatation" type="string" cy:type="String"/>
    <att name="data source" value="" type="string" cy:type="String"/>
    <att name="effect" value="" type="string" cy:type="String"/>
    <att name="score" value="" type="string" cy:type="String"/>
  </edge>
  <edge id="319" label="Expression is up/down regulated (interacts with) CCL4" source="138" target="157" cy:directed="1">
    <att name="shared name" value="Expression is up/down regulated (interacts with) CCL4" type="string" cy:type="String"/>
    <att name="shared interaction" value="interacts with" type="string" cy:type="String"/>
    <att name="name" value="Expression is up/down regulated (interacts with) CCL4" type="string" cy:type="String"/>
    <att name="selected" value="0" type="boolean" cy:type="Boolean"/>
    <att name="interaction" value="interacts with" type="string" cy:type="String"/>
    <att name="type of interaction" value="up/down regulatation" type="string" cy:type="String"/>
    <att name="data source" value="" type="string" cy:type="String"/>
    <att name="effect" value="" type="string" cy:type="String"/>
    <att name="score" value="" type="string" cy:type="String"/>
  </edge>
  <edge id="318" label="Expression is up/down regulated (interacts with) CCL2" source="138" target="156" cy:directed="1">
    <att name="shared name" value="Expression is up/down regulated (interacts with) CCL2" type="string" cy:type="String"/>
    <att name="shared interaction" value="interacts with" type="string" cy:type="String"/>
    <att name="name" value="Expression is up/down regulated (interacts with) CCL2" type="string" cy:type="String"/>
    <att name="selected" value="0" type="boolean" cy:type="Boolean"/>
    <att name="interaction" value="interacts with" type="string" cy:type="String"/>
    <att name="type of interaction" value="up/down regulatation" type="string" cy:type="String"/>
    <att name="data source" value="" type="string" cy:type="String"/>
    <att name="effect" value="" type="string" cy:type="String"/>
    <att name="score" value="" type="string" cy:type="String"/>
  </edge>
  <edge id="317" label="Expression is up/down regulated (interacts with) IL10" source="138" target="155" cy:directed="1">
    <att name="shared name" value="Expression is up/down regulated (interacts with) IL10" type="string" cy:type="String"/>
    <att name="shared interaction" value="interacts with" type="string" cy:type="String"/>
    <att name="name" value="Expression is up/down regulated (interacts with) IL10" type="string" cy:type="String"/>
    <att name="selected" value="0" type="boolean" cy:type="Boolean"/>
    <att name="interaction" value="interacts with" type="string" cy:type="String"/>
    <att name="type of interaction" value="up/down regulatation" type="string" cy:type="String"/>
    <att name="data source" value="" type="string" cy:type="String"/>
    <att name="effect" value="" type="string" cy:type="String"/>
    <att name="score" value="" type="string" cy:type="String"/>
  </edge>
  <edge id="316" label="Expression is up/down regulated (interacts with) CCL5" source="138" target="154" cy:directed="1">
    <att name="shared name" value="Expression is up/down regulated (interacts with) CCL5" type="string" cy:type="String"/>
    <att name="shared interaction" value="interacts with" type="string" cy:type="String"/>
    <att name="name" value="Expression is up/down regulated (interacts with) CCL5" type="string" cy:type="String"/>
    <att name="selected" value="0" type="boolean" cy:type="Boolean"/>
    <att name="interaction" value="interacts with" type="string" cy:type="String"/>
    <att name="type of interaction" value="up/down regulatation" type="string" cy:type="String"/>
    <att name="data source" value="" type="string" cy:type="String"/>
    <att name="effect" value="" type="string" cy:type="String"/>
    <att name="score" value="" type="string" cy:type="String"/>
  </edge>
  <edge id="315" label="Expression is up/down regulated (interacts with) CCL3" source="138" target="153" cy:directed="1">
    <att name="shared name" value="Expression is up/down regulated (interacts with) CCL3" type="string" cy:type="String"/>
    <att name="shared interaction" value="interacts with" type="string" cy:type="String"/>
    <att name="name" value="Expression is up/down regulated (interacts with) CCL3" type="string" cy:type="String"/>
    <att name="selected" value="0" type="boolean" cy:type="Boolean"/>
    <att name="interaction" value="interacts with" type="string" cy:type="String"/>
    <att name="type of interaction" value="up/down regulatation" type="string" cy:type="String"/>
    <att name="data source" value="" type="string" cy:type="String"/>
    <att name="effect" value="" type="string" cy:type="String"/>
    <att name="score" value="" type="string" cy:type="String"/>
  </edge>
  <edge id="314" label="Expression is up/down regulated (interacts with) CXCL10" source="138" target="152" cy:directed="1">
    <att name="shared name" value="Expression is up/down regulated (interacts with) CXCL10" type="string" cy:type="String"/>
    <att name="shared interaction" value="interacts with" type="string" cy:type="String"/>
    <att name="name" value="Expression is up/down regulated (interacts with) CXCL10" type="string" cy:type="String"/>
    <att name="selected" value="0" type="boolean" cy:type="Boolean"/>
    <att name="interaction" value="interacts with" type="string" cy:type="String"/>
    <att name="type of interaction" value="up/down regulatation" type="string" cy:type="String"/>
    <att name="data source" value="" type="string" cy:type="String"/>
    <att name="effect" value="" type="string" cy:type="String"/>
    <att name="score" value="" type="string" cy:type="String"/>
  </edge>
  <edge id="313" label="Expression is up/down regulated (interacts with) CXCL8" source="138" target="151" cy:directed="1">
    <att name="shared name" value="Expression is up/down regulated (interacts with) CXCL8" type="string" cy:type="String"/>
    <att name="shared interaction" value="interacts with" type="string" cy:type="String"/>
    <att name="name" value="Expression is up/down regulated (interacts with) CXCL8" type="string" cy:type="String"/>
    <att name="selected" value="0" type="boolean" cy:type="Boolean"/>
    <att name="interaction" value="interacts with" type="string" cy:type="String"/>
    <att name="type of interaction" value="up/down regulatation" type="string" cy:type="String"/>
    <att name="data source" value="" type="string" cy:type="String"/>
    <att name="effect" value="" type="string" cy:type="String"/>
    <att name="score" value="" type="string" cy:type="String"/>
  </edge>
  <edge id="312" label="Expression is up/down regulated (interacts with) IL6" source="138" target="150" cy:directed="1">
    <att name="shared name" value="Expression is up/down regulated (interacts with) IL6" type="string" cy:type="String"/>
    <att name="shared interaction" value="interacts with" type="string" cy:type="String"/>
    <att name="name" value="Expression is up/down regulated (interacts with) IL6" type="string" cy:type="String"/>
    <att name="selected" value="0" type="boolean" cy:type="Boolean"/>
    <att name="interaction" value="interacts with" type="string" cy:type="String"/>
    <att name="type of interaction" value="up/down regulatation" type="string" cy:type="String"/>
    <att name="data source" value="" type="string" cy:type="String"/>
    <att name="effect" value="" type="string" cy:type="String"/>
    <att name="score" value="" type="string" cy:type="String"/>
  </edge>
  <edge id="311" label="Expression is up/down regulated (interacts with) IL1B" source="138" target="149" cy:directed="1">
    <att name="shared name" value="Expression is up/down regulated (interacts with) IL1B" type="string" cy:type="String"/>
    <att name="shared interaction" value="interacts with" type="string" cy:type="String"/>
    <att name="name" value="Expression is up/down regulated (interacts with) IL1B" type="string" cy:type="String"/>
    <att name="selected" value="0" type="boolean" cy:type="Boolean"/>
    <att name="interaction" value="interacts with" type="string" cy:type="String"/>
    <att name="type of interaction" value="up/down regulatation" type="string" cy:type="String"/>
    <att name="data source" value="" type="string" cy:type="String"/>
    <att name="effect" value="" type="string" cy:type="String"/>
    <att name="score" value="" type="string" cy:type="String"/>
  </edge>
  <edge id="310" label="Expression is up/down regulated (interacts with) IFNA1" source="138" target="148" cy:directed="1">
    <att name="shared name" value="Expression is up/down regulated (interacts with) IFNA1" type="string" cy:type="String"/>
    <att name="shared interaction" value="interacts with" type="string" cy:type="String"/>
    <att name="name" value="Expression is up/down regulated (interacts with) IFNA1" type="string" cy:type="String"/>
    <att name="selected" value="0" type="boolean" cy:type="Boolean"/>
    <att name="interaction" value="interacts with" type="string" cy:type="String"/>
    <att name="type of interaction" value="up/down regulatation" type="string" cy:type="String"/>
    <att name="data source" value="" type="string" cy:type="String"/>
    <att name="effect" value="" type="string" cy:type="String"/>
    <att name="score" value="" type="string" cy:type="String"/>
  </edge>
  <edge id="309" label="Expression is up/down regulated (interacts with) TNF" source="138" target="147" cy:directed="1">
    <att name="shared name" value="Expression is up/down regulated (interacts with) TNF" type="string" cy:type="String"/>
    <att name="shared interaction" value="interacts with" type="string" cy:type="String"/>
    <att name="name" value="Expression is up/down regulated (interacts with) TNF" type="string" cy:type="String"/>
    <att name="selected" value="0" type="boolean" cy:type="Boolean"/>
    <att name="interaction" value="interacts with" type="string" cy:type="String"/>
    <att name="type of interaction" value="up/down regulatation" type="string" cy:type="String"/>
    <att name="data source" value="" type="string" cy:type="String"/>
    <att name="effect" value="" type="string" cy:type="String"/>
    <att name="score" value="" type="string" cy:type="String"/>
  </edge>
  <edge id="308" label="Expression is up/down regulated (interacts with) MMP9" source="138" target="146" cy:directed="1">
    <att name="shared name" value="Expression is up/down regulated (interacts with) MMP9" type="string" cy:type="String"/>
    <att name="shared interaction" value="interacts with" type="string" cy:type="String"/>
    <att name="name" value="Expression is up/down regulated (interacts with) MMP9" type="string" cy:type="String"/>
    <att name="selected" value="0" type="boolean" cy:type="Boolean"/>
    <att name="interaction" value="interacts with" type="string" cy:type="String"/>
    <att name="type of interaction" value="up/down regulatation" type="string" cy:type="String"/>
    <att name="data source" value="" type="string" cy:type="String"/>
    <att name="effect" value="" type="string" cy:type="String"/>
    <att name="score" value="" type="string" cy:type="String"/>
  </edge>
  <edge id="307" label="Expression is up/down regulated (interacts with) GFAP" source="138" target="145" cy:directed="1">
    <att name="shared name" value="Expression is up/down regulated (interacts with) GFAP" type="string" cy:type="String"/>
    <att name="shared interaction" value="interacts with" type="string" cy:type="String"/>
    <att name="name" value="Expression is up/down regulated (interacts with) GFAP" type="string" cy:type="String"/>
    <att name="selected" value="0" type="boolean" cy:type="Boolean"/>
    <att name="interaction" value="interacts with" type="string" cy:type="String"/>
    <att name="type of interaction" value="up/down regulatation" type="string" cy:type="String"/>
    <att name="data source" value="" type="string" cy:type="String"/>
    <att name="effect" value="" type="string" cy:type="String"/>
    <att name="score" value="" type="string" cy:type="String"/>
  </edge>
  <edge id="306" label="Expression is up/down regulated (interacts with) CD40" source="138" target="62" cy:directed="0">
    <att name="shared name" value="Expression is up/down regulated (interacts with) CD40" type="string" cy:type="String"/>
    <att name="shared interaction" value="interacts with" type="string" cy:type="String"/>
    <att name="name" value="Expression is up/down regulated (interacts with) CD40" type="string" cy:type="String"/>
    <att name="selected" value="0" type="boolean" cy:type="Boolean"/>
    <att name="interaction" value="interacts with" type="string" cy:type="String"/>
    <att name="type of interaction" value="up/down regulatation" type="string" cy:type="String"/>
    <att name="data source" value="" type="string" cy:type="String"/>
    <att name="effect" value="" type="string" cy:type="String"/>
    <att name="score" value="" type="string" cy:type="String"/>
  </edge>
  <edge id="305" label=" Expression is up/down regulated (interacts with) IFNG" source="137" target="144" cy:directed="1">
    <att name="shared name" value=" Expression is up/down regulated (interacts with) IFNG" type="string" cy:type="String"/>
    <att name="shared interaction" value="interacts with" type="string" cy:type="String"/>
    <att name="name" value=" Expression is up/down regulated (interacts with) IFNG" type="string" cy:type="String"/>
    <att name="selected" value="0" type="boolean" cy:type="Boolean"/>
    <att name="interaction" value="interacts with" type="string" cy:type="String"/>
    <att name="type of interaction" value="up/down regulatation" type="string" cy:type="String"/>
    <att name="data source" value="" type="string" cy:type="String"/>
    <att name="effect" value="" type="string" cy:type="String"/>
    <att name="score" value="" type="string" cy:type="String"/>
  </edge>
  <edge id="304" label=" Expression is up/down regulated (interacts with) IL5" source="137" target="143" cy:directed="1">
    <att name="shared name" value=" Expression is up/down regulated (interacts with) IL5" type="string" cy:type="String"/>
    <att name="shared interaction" value="interacts with" type="string" cy:type="String"/>
    <att name="name" value=" Expression is up/down regulated (interacts with) IL5" type="string" cy:type="String"/>
    <att name="selected" value="0" type="boolean" cy:type="Boolean"/>
    <att name="interaction" value="interacts with" type="string" cy:type="String"/>
    <att name="type of interaction" value="up/down regulatation" type="string" cy:type="String"/>
    <att name="data source" value="" type="string" cy:type="String"/>
    <att name="effect" value="" type="string" cy:type="String"/>
    <att name="score" value="" type="string" cy:type="String"/>
  </edge>
  <edge id="303" label=" Expression is up/down regulated (interacts with) PSMB10" source="137" target="142" cy:directed="1">
    <att name="shared name" value=" Expression is up/down regulated (interacts with) PSMB10" type="string" cy:type="String"/>
    <att name="shared interaction" value="interacts with" type="string" cy:type="String"/>
    <att name="name" value=" Expression is up/down regulated (interacts with) PSMB10" type="string" cy:type="String"/>
    <att name="selected" value="0" type="boolean" cy:type="Boolean"/>
    <att name="interaction" value="interacts with" type="string" cy:type="String"/>
    <att name="type of interaction" value="up/down regulatation" type="string" cy:type="String"/>
    <att name="data source" value="" type="string" cy:type="String"/>
    <att name="effect" value="" type="string" cy:type="String"/>
    <att name="score" value="" type="string" cy:type="String"/>
  </edge>
  <edge id="302" label=" Expression is up/down regulated (interacts with) PSMB8" source="137" target="141" cy:directed="1">
    <att name="shared name" value=" Expression is up/down regulated (interacts with) PSMB8" type="string" cy:type="String"/>
    <att name="shared interaction" value="interacts with" type="string" cy:type="String"/>
    <att name="name" value=" Expression is up/down regulated (interacts with) PSMB8" type="string" cy:type="String"/>
    <att name="selected" value="0" type="boolean" cy:type="Boolean"/>
    <att name="interaction" value="interacts with" type="string" cy:type="String"/>
    <att name="type of interaction" value="up/down regulatation" type="string" cy:type="String"/>
    <att name="data source" value="" type="string" cy:type="String"/>
    <att name="effect" value="" type="string" cy:type="String"/>
    <att name="score" value="" type="string" cy:type="String"/>
  </edge>
  <edge id="301" label=" Expression is up/down regulated (interacts with) HMOX1" source="137" target="140" cy:directed="1">
    <att name="shared name" value=" Expression is up/down regulated (interacts with) HMOX1" type="string" cy:type="String"/>
    <att name="shared interaction" value="interacts with" type="string" cy:type="String"/>
    <att name="name" value=" Expression is up/down regulated (interacts with) HMOX1" type="string" cy:type="String"/>
    <att name="selected" value="0" type="boolean" cy:type="Boolean"/>
    <att name="interaction" value="interacts with" type="string" cy:type="String"/>
    <att name="type of interaction" value="up/down regulatation" type="string" cy:type="String"/>
    <att name="data source" value="" type="string" cy:type="String"/>
    <att name="effect" value="" type="string" cy:type="String"/>
    <att name="score" value="" type="string" cy:type="String"/>
  </edge>
  <edge id="300" label=" Expression is up/down regulated (interacts with) NQO1" source="137" target="139" cy:directed="1">
    <att name="shared name" value=" Expression is up/down regulated (interacts with) NQO1" type="string" cy:type="String"/>
    <att name="shared interaction" value="interacts with" type="string" cy:type="String"/>
    <att name="name" value=" Expression is up/down regulated (interacts with) NQO1" type="string" cy:type="String"/>
    <att name="selected" value="0" type="boolean" cy:type="Boolean"/>
    <att name="interaction" value="interacts with" type="string" cy:type="String"/>
    <att name="type of interaction" value="up/down regulatation" type="string" cy:type="String"/>
    <att name="data source" value="" type="string" cy:type="String"/>
    <att name="effect" value="" type="string" cy:type="String"/>
    <att name="score" value="" type="string" cy:type="String"/>
  </edge>
  <edge id="299" label="ATF6 (interacts with) XBP1" source="136" target="132" cy:directed="1">
    <att name="shared name" value="ATF6 (interacts with) XBP1" type="string" cy:type="String"/>
    <att name="shared interaction" value="interacts with" type="string" cy:type="String"/>
    <att name="name" value="ATF6 (interacts with) XBP1" type="string" cy:type="String"/>
    <att name="selected" value="0" type="boolean" cy:type="Boolean"/>
    <att name="interaction" value="interacts with" type="string" cy:type="String"/>
    <att name="type of interaction" value="phys_inter_from_STRING" type="string" cy:type="String"/>
    <att name="data source" value="" type="string" cy:type="String"/>
    <att name="effect" value="" type="string" cy:type="String"/>
    <att name="score" value="0,655" type="string" cy:type="String"/>
  </edge>
  <edge id="298" label="S1PR4 (interacts with) LILRA4" source="134" target="135" cy:directed="1">
    <att name="shared name" value="S1PR4 (interacts with) LILRA4" type="string" cy:type="String"/>
    <att name="shared interaction" value="interacts with" type="string" cy:type="String"/>
    <att name="name" value="S1PR4 (interacts with) LILRA4" type="string" cy:type="String"/>
    <att name="selected" value="0" type="boolean" cy:type="Boolean"/>
    <att name="interaction" value="interacts with" type="string" cy:type="String"/>
    <att name="type of interaction" value="pathway (Toll-like receptor)" type="string" cy:type="String"/>
    <att name="data source" value="[Dillmann C et al., 2016]" type="string" cy:type="String"/>
    <att name="effect" value="down-regulates (activate transcription)" type="string" cy:type="String"/>
    <att name="score" value="" type="string" cy:type="String"/>
  </edge>
  <edge id="297" label="IFNAR1 (interacts with) TYK2" source="133" target="121" cy:directed="1">
    <att name="shared name" value="IFNAR1 (interacts with) TYK2" type="string" cy:type="String"/>
    <att name="shared interaction" value="interacts with" type="string" cy:type="String"/>
    <att name="name" value="IFNAR1 (interacts with) TYK2" type="string" cy:type="String"/>
    <att name="selected" value="0" type="boolean" cy:type="Boolean"/>
    <att name="interaction" value="interacts with" type="string" cy:type="String"/>
    <att name="type of interaction" value="phys_inter_from_STRING" type="string" cy:type="String"/>
    <att name="data source" value="" type="string" cy:type="String"/>
    <att name="effect" value="" type="string" cy:type="String"/>
    <att name="score" value="0,866" type="string" cy:type="String"/>
  </edge>
  <edge id="296" label="ERN1 (interacts with) HSPA1A" source="131" target="201" cy:directed="1">
    <att name="shared name" value="ERN1 (interacts with) HSPA1A" type="string" cy:type="String"/>
    <att name="shared interaction" value="interacts with" type="string" cy:type="String"/>
    <att name="name" value="ERN1 (interacts with) HSPA1A" type="string" cy:type="String"/>
    <att name="selected" value="0" type="boolean" cy:type="Boolean"/>
    <att name="interaction" value="interacts with" type="string" cy:type="String"/>
    <att name="type of interaction" value="phys_inter_from_STRING" type="string" cy:type="String"/>
    <att name="data source" value="" type="string" cy:type="String"/>
    <att name="effect" value="" type="string" cy:type="String"/>
    <att name="score" value="0,445" type="string" cy:type="String"/>
  </edge>
  <edge id="295" label="ERN1 (interacts with) XBP1" source="131" target="132" cy:directed="1">
    <att name="shared name" value="ERN1 (interacts with) XBP1" type="string" cy:type="String"/>
    <att name="shared interaction" value="interacts with" type="string" cy:type="String"/>
    <att name="name" value="ERN1 (interacts with) XBP1" type="string" cy:type="String"/>
    <att name="selected" value="0" type="boolean" cy:type="Boolean"/>
    <att name="interaction" value="interacts with" type="string" cy:type="String"/>
    <att name="type of interaction" value="physycal  interaction  (with XBP1 mRNA)" type="string" cy:type="String"/>
    <att name="data source" value="[Yu C. et al., 2013]" type="string" cy:type="String"/>
    <att name="effect" value="up-regulates (splicing)" type="string" cy:type="String"/>
    <att name="score" value="" type="string" cy:type="String"/>
  </edge>
  <edge id="294" label="RSAD2 (interacts with) CIAO1" source="129" target="130" cy:directed="1">
    <att name="shared name" value="RSAD2 (interacts with) CIAO1" type="string" cy:type="String"/>
    <att name="shared interaction" value="interacts with" type="string" cy:type="String"/>
    <att name="name" value="RSAD2 (interacts with) CIAO1" type="string" cy:type="String"/>
    <att name="selected" value="0" type="boolean" cy:type="Boolean"/>
    <att name="interaction" value="interacts with" type="string" cy:type="String"/>
    <att name="type of interaction" value="physycal  interaction with RSAD2" type="string" cy:type="String"/>
    <att name="data source" value="[Upadhyay AS et al., 2014]" type="string" cy:type="String"/>
    <att name="effect" value="" type="string" cy:type="String"/>
    <att name="score" value="" type="string" cy:type="String"/>
  </edge>
  <edge id="293" label="ARHGEF7 (interacts with) RAC1" source="128" target="127" cy:directed="1">
    <att name="shared name" value="ARHGEF7 (interacts with) RAC1" type="string" cy:type="String"/>
    <att name="shared interaction" value="interacts with" type="string" cy:type="String"/>
    <att name="name" value="ARHGEF7 (interacts with) RAC1" type="string" cy:type="String"/>
    <att name="selected" value="0" type="boolean" cy:type="Boolean"/>
    <att name="interaction" value="interacts with" type="string" cy:type="String"/>
    <att name="type of interaction" value="phys_inter_from_STRING" type="string" cy:type="String"/>
    <att name="data source" value="" type="string" cy:type="String"/>
    <att name="effect" value="" type="string" cy:type="String"/>
    <att name="score" value="0,45" type="string" cy:type="String"/>
  </edge>
  <edge id="292" label="ARID2 (interacts with) SMARCB1" source="95" target="116" cy:directed="1">
    <att name="shared name" value="ARID2 (interacts with) SMARCB1" type="string" cy:type="String"/>
    <att name="shared interaction" value="interacts with" type="string" cy:type="String"/>
    <att name="name" value="ARID2 (interacts with) SMARCB1" type="string" cy:type="String"/>
    <att name="selected" value="0" type="boolean" cy:type="Boolean"/>
    <att name="interaction" value="interacts with" type="string" cy:type="String"/>
    <att name="type of interaction" value="phys_inter_from_STRING" type="string" cy:type="String"/>
    <att name="data source" value="" type="string" cy:type="String"/>
    <att name="effect" value="" type="string" cy:type="String"/>
    <att name="score" value="0,608" type="string" cy:type="String"/>
  </edge>
  <edge id="291" label="TIA1 (interacts with) DDX58" source="92" target="162" cy:directed="1">
    <att name="shared name" value="TIA1 (interacts with) DDX58" type="string" cy:type="String"/>
    <att name="shared interaction" value="interacts with" type="string" cy:type="String"/>
    <att name="name" value="TIA1 (interacts with) DDX58" type="string" cy:type="String"/>
    <att name="selected" value="0" type="boolean" cy:type="Boolean"/>
    <att name="interaction" value="interacts with" type="string" cy:type="String"/>
    <att name="type of interaction" value="phys_inter_from_STRING" type="string" cy:type="String"/>
    <att name="data source" value="" type="string" cy:type="String"/>
    <att name="effect" value="" type="string" cy:type="String"/>
    <att name="score" value="0,452" type="string" cy:type="String"/>
  </edge>
  <edge id="290" label="PEPD (interacts with) IFNAR1" source="86" target="133" cy:directed="1">
    <att name="shared name" value="PEPD (interacts with) IFNAR1" type="string" cy:type="String"/>
    <att name="shared interaction" value="interacts with" type="string" cy:type="String"/>
    <att name="name" value="PEPD (interacts with) IFNAR1" type="string" cy:type="String"/>
    <att name="selected" value="0" type="boolean" cy:type="Boolean"/>
    <att name="interaction" value="interacts with" type="string" cy:type="String"/>
    <att name="type of interaction" value="pathway (Jak/STAT)" type="string" cy:type="String"/>
    <att name="data source" value="[Lubick KJ et al., 2015]" type="string" cy:type="String"/>
    <att name="effect" value="up-regulates (phosphorylation)" type="string" cy:type="String"/>
    <att name="score" value="" type="string" cy:type="String"/>
  </edge>
  <edge id="289" label="TJP2 (interacts with) TJP1" source="81" target="78" cy:directed="1">
    <att name="shared name" value="TJP2 (interacts with) TJP1" type="string" cy:type="String"/>
    <att name="shared interaction" value="interacts with" type="string" cy:type="String"/>
    <att name="name" value="TJP2 (interacts with) TJP1" type="string" cy:type="String"/>
    <att name="selected" value="0" type="boolean" cy:type="Boolean"/>
    <att name="interaction" value="interacts with" type="string" cy:type="String"/>
    <att name="type of interaction" value="phys_inter_from_STRING" type="string" cy:type="String"/>
    <att name="data source" value="" type="string" cy:type="String"/>
    <att name="effect" value="" type="string" cy:type="String"/>
    <att name="score" value="0,596" type="string" cy:type="String"/>
  </edge>
  <edge id="288" label="SCRIB (interacts with) ARHGEF7" source="77" target="128" cy:directed="1">
    <att name="shared name" value="SCRIB (interacts with) ARHGEF7" type="string" cy:type="String"/>
    <att name="shared interaction" value="interacts with" type="string" cy:type="String"/>
    <att name="name" value="SCRIB (interacts with) ARHGEF7" type="string" cy:type="String"/>
    <att name="selected" value="0" type="boolean" cy:type="Boolean"/>
    <att name="interaction" value="interacts with" type="string" cy:type="String"/>
    <att name="type of interaction" value="physycal  interaction: is outcompeted by NS5 for binding to Scribble" type="string" cy:type="String"/>
    <att name="data source" value="[Wigerius M et al., 2010]" type="string" cy:type="String"/>
    <att name="effect" value="" type="string" cy:type="String"/>
    <att name="score" value="" type="string" cy:type="String"/>
  </edge>
  <edge id="287" label="SCRIB (interacts with) RAC1" source="77" target="127" cy:directed="1">
    <att name="shared name" value="SCRIB (interacts with) RAC1" type="string" cy:type="String"/>
    <att name="shared interaction" value="interacts with" type="string" cy:type="String"/>
    <att name="name" value="SCRIB (interacts with) RAC1" type="string" cy:type="String"/>
    <att name="selected" value="0" type="boolean" cy:type="Boolean"/>
    <att name="interaction" value="interacts with" type="string" cy:type="String"/>
    <att name="type of interaction" value="physycal  interaction: is outcompeted by NS5 for binding to Scribble" type="string" cy:type="String"/>
    <att name="data source" value="[Wigerius M et al., 2010]" type="string" cy:type="String"/>
    <att name="effect" value="" type="string" cy:type="String"/>
    <att name="score" value="" type="string" cy:type="String"/>
  </edge>
  <edge id="286" label="FSME-IMMUN (interacts with) TLR7" source="75" target="126" cy:directed="1">
    <att name="shared name" value="FSME-IMMUN (interacts with) TLR7" type="string" cy:type="String"/>
    <att name="shared interaction" value="interacts with" type="string" cy:type="String"/>
    <att name="name" value="FSME-IMMUN (interacts with) TLR7" type="string" cy:type="String"/>
    <att name="selected" value="0" type="boolean" cy:type="Boolean"/>
    <att name="interaction" value="interacts with" type="string" cy:type="String"/>
    <att name="type of interaction" value="physycal  interaction: virus_host protein" type="string" cy:type="String"/>
    <att name="data source" value="[Dillmann C et al., 2016]" type="string" cy:type="String"/>
    <att name="effect" value="" type="string" cy:type="String"/>
    <att name="score" value="" type="string" cy:type="String"/>
  </edge>
  <edge id="285" label="RNA (interacts with) TIAL1" source="74" target="93" cy:directed="1">
    <att name="shared name" value="RNA (interacts with) TIAL1" type="string" cy:type="String"/>
    <att name="shared interaction" value="interacts with" type="string" cy:type="String"/>
    <att name="name" value="RNA (interacts with) TIAL1" type="string" cy:type="String"/>
    <att name="selected" value="0" type="boolean" cy:type="Boolean"/>
    <att name="interaction" value="interacts with" type="string" cy:type="String"/>
    <att name="type of interaction" value="physycal  interaction: virus_host protein" type="string" cy:type="String"/>
    <att name="data source" value="[Albornoz A et al., 2014]" type="string" cy:type="String"/>
    <att name="effect" value="" type="string" cy:type="String"/>
    <att name="score" value="" type="string" cy:type="String"/>
  </edge>
  <edge id="284" label="RNA (interacts with) TIA1" source="74" target="92" cy:directed="1">
    <att name="shared name" value="RNA (interacts with) TIA1" type="string" cy:type="String"/>
    <att name="shared interaction" value="interacts with" type="string" cy:type="String"/>
    <att name="name" value="RNA (interacts with) TIA1" type="string" cy:type="String"/>
    <att name="selected" value="0" type="boolean" cy:type="Boolean"/>
    <att name="interaction" value="interacts with" type="string" cy:type="String"/>
    <att name="type of interaction" value="physycal  interaction: virus_host protein" type="string" cy:type="String"/>
    <att name="data source" value="[Albornoz A et al., 2014]" type="string" cy:type="String"/>
    <att name="effect" value="" type="string" cy:type="String"/>
    <att name="score" value="" type="string" cy:type="String"/>
  </edge>
  <edge id="283" label="NS5 (interacts with) ZCCHC17" source="73" target="125" cy:directed="1">
    <att name="shared name" value="NS5 (interacts with) ZCCHC17" type="string" cy:type="String"/>
    <att name="shared interaction" value="interacts with" type="string" cy:type="String"/>
    <att name="name" value="NS5 (interacts with) ZCCHC17" type="string" cy:type="String"/>
    <att name="selected" value="0" type="boolean" cy:type="Boolean"/>
    <att name="interaction" value="interacts with" type="string" cy:type="String"/>
    <att name="type of interaction" value="physycal  interaction: virus_host protein: yeast two-hybrid screen" type="string" cy:type="String"/>
    <att name="data source" value="[Lubick KJ et al., 2015]" type="string" cy:type="String"/>
    <att name="effect" value="" type="string" cy:type="String"/>
    <att name="score" value="" type="string" cy:type="String"/>
  </edge>
  <edge id="282" label="NS5 (interacts with) ZBTB17" source="73" target="124" cy:directed="1">
    <att name="shared name" value="NS5 (interacts with) ZBTB17" type="string" cy:type="String"/>
    <att name="shared interaction" value="interacts with" type="string" cy:type="String"/>
    <att name="name" value="NS5 (interacts with) ZBTB17" type="string" cy:type="String"/>
    <att name="selected" value="0" type="boolean" cy:type="Boolean"/>
    <att name="interaction" value="interacts with" type="string" cy:type="String"/>
    <att name="type of interaction" value="physycal  interaction: virus_host protein: yeast two-hybrid screen" type="string" cy:type="String"/>
    <att name="data source" value="[Lubick KJ et al., 2015]" type="string" cy:type="String"/>
    <att name="effect" value="" type="string" cy:type="String"/>
    <att name="score" value="" type="string" cy:type="String"/>
  </edge>
  <edge id="281" label="NS5 (interacts with) VPS11" source="73" target="123" cy:directed="1">
    <att name="shared name" value="NS5 (interacts with) VPS11" type="string" cy:type="String"/>
    <att name="shared interaction" value="interacts with" type="string" cy:type="String"/>
    <att name="name" value="NS5 (interacts with) VPS11" type="string" cy:type="String"/>
    <att name="selected" value="0" type="boolean" cy:type="Boolean"/>
    <att name="interaction" value="interacts with" type="string" cy:type="String"/>
    <att name="type of interaction" value="physycal  interaction: virus_host protein: yeast two-hybrid screen" type="string" cy:type="String"/>
    <att name="data source" value="[Lubick KJ et al., 2015]" type="string" cy:type="String"/>
    <att name="effect" value="" type="string" cy:type="String"/>
    <att name="score" value="" type="string" cy:type="String"/>
  </edge>
  <edge id="280" label="NS5 (interacts with) VIM" source="73" target="122" cy:directed="1">
    <att name="shared name" value="NS5 (interacts with) VIM" type="string" cy:type="String"/>
    <att name="shared interaction" value="interacts with" type="string" cy:type="String"/>
    <att name="name" value="NS5 (interacts with) VIM" type="string" cy:type="String"/>
    <att name="selected" value="0" type="boolean" cy:type="Boolean"/>
    <att name="interaction" value="interacts with" type="string" cy:type="String"/>
    <att name="type of interaction" value="physycal  interaction: virus_host protein: yeast two-hybrid screen" type="string" cy:type="String"/>
    <att name="data source" value="[Lubick KJ et al., 2015]" type="string" cy:type="String"/>
    <att name="effect" value="" type="string" cy:type="String"/>
    <att name="score" value="" type="string" cy:type="String"/>
  </edge>
  <edge id="279" label="NS5 (interacts with) TYK2" source="73" target="121" cy:directed="1">
    <att name="shared name" value="NS5 (interacts with) TYK2" type="string" cy:type="String"/>
    <att name="shared interaction" value="interacts with" type="string" cy:type="String"/>
    <att name="name" value="NS5 (interacts with) TYK2" type="string" cy:type="String"/>
    <att name="selected" value="0" type="boolean" cy:type="Boolean"/>
    <att name="interaction" value="interacts with" type="string" cy:type="String"/>
    <att name="type of interaction" value="physycal  interaction: virus_host protein: yeast two-hybrid screen" type="string" cy:type="String"/>
    <att name="data source" value="[Lubick KJ et al., 2015]" type="string" cy:type="String"/>
    <att name="effect" value="" type="string" cy:type="String"/>
    <att name="score" value="" type="string" cy:type="String"/>
  </edge>
  <edge id="278" label="NS5 (interacts with) TXNDC9" source="73" target="120" cy:directed="1">
    <att name="shared name" value="NS5 (interacts with) TXNDC9" type="string" cy:type="String"/>
    <att name="shared interaction" value="interacts with" type="string" cy:type="String"/>
    <att name="name" value="NS5 (interacts with) TXNDC9" type="string" cy:type="String"/>
    <att name="selected" value="0" type="boolean" cy:type="Boolean"/>
    <att name="interaction" value="interacts with" type="string" cy:type="String"/>
    <att name="type of interaction" value="physycal  interaction: virus_host protein: yeast two-hybrid screen" type="string" cy:type="String"/>
    <att name="data source" value="[Lubick KJ et al., 2015]" type="string" cy:type="String"/>
    <att name="effect" value="" type="string" cy:type="String"/>
    <att name="score" value="" type="string" cy:type="String"/>
  </edge>
  <edge id="277" label="NS5 (interacts with) TRIM21" source="73" target="119" cy:directed="1">
    <att name="shared name" value="NS5 (interacts with) TRIM21" type="string" cy:type="String"/>
    <att name="shared interaction" value="interacts with" type="string" cy:type="String"/>
    <att name="name" value="NS5 (interacts with) TRIM21" type="string" cy:type="String"/>
    <att name="selected" value="0" type="boolean" cy:type="Boolean"/>
    <att name="interaction" value="interacts with" type="string" cy:type="String"/>
    <att name="type of interaction" value="physycal  interaction: virus_host protein: yeast two-hybrid screen" type="string" cy:type="String"/>
    <att name="data source" value="[Lubick KJ et al., 2015]" type="string" cy:type="String"/>
    <att name="effect" value="" type="string" cy:type="String"/>
    <att name="score" value="" type="string" cy:type="String"/>
  </edge>
  <edge id="276" label="NS5 (interacts with) TOM1L1" source="73" target="118" cy:directed="1">
    <att name="shared name" value="NS5 (interacts with) TOM1L1" type="string" cy:type="String"/>
    <att name="shared interaction" value="interacts with" type="string" cy:type="String"/>
    <att name="name" value="NS5 (interacts with) TOM1L1" type="string" cy:type="String"/>
    <att name="selected" value="0" type="boolean" cy:type="Boolean"/>
    <att name="interaction" value="interacts with" type="string" cy:type="String"/>
    <att name="type of interaction" value="physycal  interaction: virus_host protein: yeast two-hybrid screen" type="string" cy:type="String"/>
    <att name="data source" value="[Lubick KJ et al., 2015]" type="string" cy:type="String"/>
    <att name="effect" value="" type="string" cy:type="String"/>
    <att name="score" value="" type="string" cy:type="String"/>
  </edge>
  <edge id="275" label="NS5 (interacts with) TAF15" source="73" target="117" cy:directed="1">
    <att name="shared name" value="NS5 (interacts with) TAF15" type="string" cy:type="String"/>
    <att name="shared interaction" value="interacts with" type="string" cy:type="String"/>
    <att name="name" value="NS5 (interacts with) TAF15" type="string" cy:type="String"/>
    <att name="selected" value="0" type="boolean" cy:type="Boolean"/>
    <att name="interaction" value="interacts with" type="string" cy:type="String"/>
    <att name="type of interaction" value="physycal  interaction: virus_host protein: yeast two-hybrid screen" type="string" cy:type="String"/>
    <att name="data source" value="[Lubick KJ et al., 2015]" type="string" cy:type="String"/>
    <att name="effect" value="" type="string" cy:type="String"/>
    <att name="score" value="" type="string" cy:type="String"/>
  </edge>
  <edge id="274" label="NS5 (interacts with) SMARCB1" source="73" target="116" cy:directed="1">
    <att name="shared name" value="NS5 (interacts with) SMARCB1" type="string" cy:type="String"/>
    <att name="shared interaction" value="interacts with" type="string" cy:type="String"/>
    <att name="name" value="NS5 (interacts with) SMARCB1" type="string" cy:type="String"/>
    <att name="selected" value="0" type="boolean" cy:type="Boolean"/>
    <att name="interaction" value="interacts with" type="string" cy:type="String"/>
    <att name="type of interaction" value="physycal  interaction: virus_host protein: yeast two-hybrid screen" type="string" cy:type="String"/>
    <att name="data source" value="[Lubick KJ et al., 2015]" type="string" cy:type="String"/>
    <att name="effect" value="" type="string" cy:type="String"/>
    <att name="score" value="" type="string" cy:type="String"/>
  </edge>
  <edge id="273" label="NS5 (interacts with) PHAX" source="73" target="115" cy:directed="1">
    <att name="shared name" value="NS5 (interacts with) PHAX" type="string" cy:type="String"/>
    <att name="shared interaction" value="interacts with" type="string" cy:type="String"/>
    <att name="name" value="NS5 (interacts with) PHAX" type="string" cy:type="String"/>
    <att name="selected" value="0" type="boolean" cy:type="Boolean"/>
    <att name="interaction" value="interacts with" type="string" cy:type="String"/>
    <att name="type of interaction" value="physycal  interaction: virus_host protein: yeast two-hybrid screen" type="string" cy:type="String"/>
    <att name="data source" value="[Lubick KJ et al., 2015]" type="string" cy:type="String"/>
    <att name="effect" value="" type="string" cy:type="String"/>
    <att name="score" value="" type="string" cy:type="String"/>
  </edge>
  <edge id="272" label="NS5 (interacts with) RNF125" source="73" target="114" cy:directed="1">
    <att name="shared name" value="NS5 (interacts with) RNF125" type="string" cy:type="String"/>
    <att name="shared interaction" value="interacts with" type="string" cy:type="String"/>
    <att name="name" value="NS5 (interacts with) RNF125" type="string" cy:type="String"/>
    <att name="selected" value="0" type="boolean" cy:type="Boolean"/>
    <att name="interaction" value="interacts with" type="string" cy:type="String"/>
    <att name="type of interaction" value="physycal  interaction: virus_host protein: yeast two-hybrid screen" type="string" cy:type="String"/>
    <att name="data source" value="[Lubick KJ et al., 2015]" type="string" cy:type="String"/>
    <att name="effect" value="" type="string" cy:type="String"/>
    <att name="score" value="" type="string" cy:type="String"/>
  </edge>
  <edge id="271" label="NS5 (interacts with) PHC2" source="73" target="113" cy:directed="1">
    <att name="shared name" value="NS5 (interacts with) PHC2" type="string" cy:type="String"/>
    <att name="shared interaction" value="interacts with" type="string" cy:type="String"/>
    <att name="name" value="NS5 (interacts with) PHC2" type="string" cy:type="String"/>
    <att name="selected" value="0" type="boolean" cy:type="Boolean"/>
    <att name="interaction" value="interacts with" type="string" cy:type="String"/>
    <att name="type of interaction" value="physycal  interaction: virus_host protein: yeast two-hybrid screen" type="string" cy:type="String"/>
    <att name="data source" value="[Lubick KJ et al., 2015]" type="string" cy:type="String"/>
    <att name="effect" value="" type="string" cy:type="String"/>
    <att name="score" value="" type="string" cy:type="String"/>
  </edge>
  <edge id="270" label="NS5 (interacts with) PDE4DIP" source="73" target="112" cy:directed="1">
    <att name="shared name" value="NS5 (interacts with) PDE4DIP" type="string" cy:type="String"/>
    <att name="shared interaction" value="interacts with" type="string" cy:type="String"/>
    <att name="name" value="NS5 (interacts with) PDE4DIP" type="string" cy:type="String"/>
    <att name="selected" value="0" type="boolean" cy:type="Boolean"/>
    <att name="interaction" value="interacts with" type="string" cy:type="String"/>
    <att name="type of interaction" value="physycal  interaction: virus_host protein: yeast two-hybrid screen" type="string" cy:type="String"/>
    <att name="data source" value="[Lubick KJ et al., 2015]" type="string" cy:type="String"/>
    <att name="effect" value="" type="string" cy:type="String"/>
    <att name="score" value="" type="string" cy:type="String"/>
  </edge>
  <edge id="269" label="NS5 (interacts with) MYH9" source="73" target="111" cy:directed="1">
    <att name="shared name" value="NS5 (interacts with) MYH9" type="string" cy:type="String"/>
    <att name="shared interaction" value="interacts with" type="string" cy:type="String"/>
    <att name="name" value="NS5 (interacts with) MYH9" type="string" cy:type="String"/>
    <att name="selected" value="0" type="boolean" cy:type="Boolean"/>
    <att name="interaction" value="interacts with" type="string" cy:type="String"/>
    <att name="type of interaction" value="physycal  interaction: virus_host protein: yeast two-hybrid screen" type="string" cy:type="String"/>
    <att name="data source" value="[Lubick KJ et al., 2015]" type="string" cy:type="String"/>
    <att name="effect" value="" type="string" cy:type="String"/>
    <att name="score" value="" type="string" cy:type="String"/>
  </edge>
  <edge id="268" label="NS5 (interacts with) MLPH" source="73" target="110" cy:directed="1">
    <att name="shared name" value="NS5 (interacts with) MLPH" type="string" cy:type="String"/>
    <att name="shared interaction" value="interacts with" type="string" cy:type="String"/>
    <att name="name" value="NS5 (interacts with) MLPH" type="string" cy:type="String"/>
    <att name="selected" value="0" type="boolean" cy:type="Boolean"/>
    <att name="interaction" value="interacts with" type="string" cy:type="String"/>
    <att name="type of interaction" value="physycal  interaction: virus_host protein: yeast two-hybrid screen" type="string" cy:type="String"/>
    <att name="data source" value="[Lubick KJ et al., 2015]" type="string" cy:type="String"/>
    <att name="effect" value="" type="string" cy:type="String"/>
    <att name="score" value="" type="string" cy:type="String"/>
  </edge>
  <edge id="267" label="NS5 (interacts with) LAMB2" source="73" target="109" cy:directed="1">
    <att name="shared name" value="NS5 (interacts with) LAMB2" type="string" cy:type="String"/>
    <att name="shared interaction" value="interacts with" type="string" cy:type="String"/>
    <att name="name" value="NS5 (interacts with) LAMB2" type="string" cy:type="String"/>
    <att name="selected" value="0" type="boolean" cy:type="Boolean"/>
    <att name="interaction" value="interacts with" type="string" cy:type="String"/>
    <att name="type of interaction" value="physycal  interaction: virus_host protein: yeast two-hybrid screen" type="string" cy:type="String"/>
    <att name="data source" value="[Lubick KJ et al., 2015]" type="string" cy:type="String"/>
    <att name="effect" value="" type="string" cy:type="String"/>
    <att name="score" value="" type="string" cy:type="String"/>
  </edge>
  <edge id="266" label="NS5 (interacts with) KAT5" source="73" target="108" cy:directed="1">
    <att name="shared name" value="NS5 (interacts with) KAT5" type="string" cy:type="String"/>
    <att name="shared interaction" value="interacts with" type="string" cy:type="String"/>
    <att name="name" value="NS5 (interacts with) KAT5" type="string" cy:type="String"/>
    <att name="selected" value="0" type="boolean" cy:type="Boolean"/>
    <att name="interaction" value="interacts with" type="string" cy:type="String"/>
    <att name="type of interaction" value="physycal  interaction: virus_host protein: yeast two-hybrid screen" type="string" cy:type="String"/>
    <att name="data source" value="[Lubick KJ et al., 2015]" type="string" cy:type="String"/>
    <att name="effect" value="" type="string" cy:type="String"/>
    <att name="score" value="" type="string" cy:type="String"/>
  </edge>
  <edge id="265" label="NS5 (interacts with) JAG1" source="73" target="107" cy:directed="1">
    <att name="shared name" value="NS5 (interacts with) JAG1" type="string" cy:type="String"/>
    <att name="shared interaction" value="interacts with" type="string" cy:type="String"/>
    <att name="name" value="NS5 (interacts with) JAG1" type="string" cy:type="String"/>
    <att name="selected" value="0" type="boolean" cy:type="Boolean"/>
    <att name="interaction" value="interacts with" type="string" cy:type="String"/>
    <att name="type of interaction" value="physycal  interaction: virus_host protein: yeast two-hybrid screen" type="string" cy:type="String"/>
    <att name="data source" value="[Lubick KJ et al., 2015]" type="string" cy:type="String"/>
    <att name="effect" value="" type="string" cy:type="String"/>
    <att name="score" value="" type="string" cy:type="String"/>
  </edge>
  <edge id="264" label="NS5 (interacts with) HNRPF" source="73" target="106" cy:directed="1">
    <att name="shared name" value="NS5 (interacts with) HNRPF" type="string" cy:type="String"/>
    <att name="shared interaction" value="interacts with" type="string" cy:type="String"/>
    <att name="name" value="NS5 (interacts with) HNRPF" type="string" cy:type="String"/>
    <att name="selected" value="0" type="boolean" cy:type="Boolean"/>
    <att name="interaction" value="interacts with" type="string" cy:type="String"/>
    <att name="type of interaction" value="physycal  interaction: virus_host protein: yeast two-hybrid screen" type="string" cy:type="String"/>
    <att name="data source" value="[Lubick KJ et al., 2015]" type="string" cy:type="String"/>
    <att name="effect" value="" type="string" cy:type="String"/>
    <att name="score" value="" type="string" cy:type="String"/>
  </edge>
  <edge id="263" label="NS5 (interacts with) GRN" source="73" target="105" cy:directed="1">
    <att name="shared name" value="NS5 (interacts with) GRN" type="string" cy:type="String"/>
    <att name="shared interaction" value="interacts with" type="string" cy:type="String"/>
    <att name="name" value="NS5 (interacts with) GRN" type="string" cy:type="String"/>
    <att name="selected" value="0" type="boolean" cy:type="Boolean"/>
    <att name="interaction" value="interacts with" type="string" cy:type="String"/>
    <att name="type of interaction" value="physycal  interaction: virus_host protein: yeast two-hybrid screen" type="string" cy:type="String"/>
    <att name="data source" value="[Lubick KJ et al., 2015]" type="string" cy:type="String"/>
    <att name="effect" value="" type="string" cy:type="String"/>
    <att name="score" value="" type="string" cy:type="String"/>
  </edge>
  <edge id="262" label="NS5 (interacts with) GOPC" source="73" target="104" cy:directed="1">
    <att name="shared name" value="NS5 (interacts with) GOPC" type="string" cy:type="String"/>
    <att name="shared interaction" value="interacts with" type="string" cy:type="String"/>
    <att name="name" value="NS5 (interacts with) GOPC" type="string" cy:type="String"/>
    <att name="selected" value="0" type="boolean" cy:type="Boolean"/>
    <att name="interaction" value="interacts with" type="string" cy:type="String"/>
    <att name="type of interaction" value="physycal  interaction: virus_host protein: yeast two-hybrid screen" type="string" cy:type="String"/>
    <att name="data source" value="[Lubick KJ et al., 2015]" type="string" cy:type="String"/>
    <att name="effect" value="" type="string" cy:type="String"/>
    <att name="score" value="" type="string" cy:type="String"/>
  </edge>
  <edge id="261" label="NS5 (interacts with) FAM184A" source="73" target="103" cy:directed="1">
    <att name="shared name" value="NS5 (interacts with) FAM184A" type="string" cy:type="String"/>
    <att name="shared interaction" value="interacts with" type="string" cy:type="String"/>
    <att name="name" value="NS5 (interacts with) FAM184A" type="string" cy:type="String"/>
    <att name="selected" value="0" type="boolean" cy:type="Boolean"/>
    <att name="interaction" value="interacts with" type="string" cy:type="String"/>
    <att name="type of interaction" value="physycal  interaction: virus_host protein: yeast two-hybrid screen" type="string" cy:type="String"/>
    <att name="data source" value="[Lubick KJ et al., 2015]" type="string" cy:type="String"/>
    <att name="effect" value="" type="string" cy:type="String"/>
    <att name="score" value="" type="string" cy:type="String"/>
  </edge>
  <edge id="260" label="NS5 (interacts with) ENO1" source="73" target="102" cy:directed="1">
    <att name="shared name" value="NS5 (interacts with) ENO1" type="string" cy:type="String"/>
    <att name="shared interaction" value="interacts with" type="string" cy:type="String"/>
    <att name="name" value="NS5 (interacts with) ENO1" type="string" cy:type="String"/>
    <att name="selected" value="0" type="boolean" cy:type="Boolean"/>
    <att name="interaction" value="interacts with" type="string" cy:type="String"/>
    <att name="type of interaction" value="physycal  interaction: virus_host protein: yeast two-hybrid screen" type="string" cy:type="String"/>
    <att name="data source" value="[Lubick KJ et al., 2015]" type="string" cy:type="String"/>
    <att name="effect" value="" type="string" cy:type="String"/>
    <att name="score" value="" type="string" cy:type="String"/>
  </edge>
  <edge id="259" label="NS5 (interacts with) EMILIN1" source="73" target="101" cy:directed="1">
    <att name="shared name" value="NS5 (interacts with) EMILIN1" type="string" cy:type="String"/>
    <att name="shared interaction" value="interacts with" type="string" cy:type="String"/>
    <att name="name" value="NS5 (interacts with) EMILIN1" type="string" cy:type="String"/>
    <att name="selected" value="0" type="boolean" cy:type="Boolean"/>
    <att name="interaction" value="interacts with" type="string" cy:type="String"/>
    <att name="type of interaction" value="physycal  interaction: virus_host protein: yeast two-hybrid screen" type="string" cy:type="String"/>
    <att name="data source" value="[Lubick KJ et al., 2015]" type="string" cy:type="String"/>
    <att name="effect" value="" type="string" cy:type="String"/>
    <att name="score" value="" type="string" cy:type="String"/>
  </edge>
  <edge id="258" label="NS5 (interacts with) DNTTIP2" source="73" target="100" cy:directed="1">
    <att name="shared name" value="NS5 (interacts with) DNTTIP2" type="string" cy:type="String"/>
    <att name="shared interaction" value="interacts with" type="string" cy:type="String"/>
    <att name="name" value="NS5 (interacts with) DNTTIP2" type="string" cy:type="String"/>
    <att name="selected" value="0" type="boolean" cy:type="Boolean"/>
    <att name="interaction" value="interacts with" type="string" cy:type="String"/>
    <att name="type of interaction" value="physycal  interaction: virus_host protein: yeast two-hybrid screen" type="string" cy:type="String"/>
    <att name="data source" value="[Lubick KJ et al., 2015]" type="string" cy:type="String"/>
    <att name="effect" value="" type="string" cy:type="String"/>
    <att name="score" value="" type="string" cy:type="String"/>
  </edge>
  <edge id="257" label="NS5 (interacts with) SPDL1" source="73" target="99" cy:directed="1">
    <att name="shared name" value="NS5 (interacts with) SPDL1" type="string" cy:type="String"/>
    <att name="shared interaction" value="interacts with" type="string" cy:type="String"/>
    <att name="name" value="NS5 (interacts with) SPDL1" type="string" cy:type="String"/>
    <att name="selected" value="0" type="boolean" cy:type="Boolean"/>
    <att name="interaction" value="interacts with" type="string" cy:type="String"/>
    <att name="type of interaction" value="physycal  interaction: virus_host protein: yeast two-hybrid screen" type="string" cy:type="String"/>
    <att name="data source" value="[Lubick KJ et al., 2015]" type="string" cy:type="String"/>
    <att name="effect" value="" type="string" cy:type="String"/>
    <att name="score" value="" type="string" cy:type="String"/>
  </edge>
  <edge id="256" label="NS5 (interacts with) CCDC14" source="73" target="98" cy:directed="1">
    <att name="shared name" value="NS5 (interacts with) CCDC14" type="string" cy:type="String"/>
    <att name="shared interaction" value="interacts with" type="string" cy:type="String"/>
    <att name="name" value="NS5 (interacts with) CCDC14" type="string" cy:type="String"/>
    <att name="selected" value="0" type="boolean" cy:type="Boolean"/>
    <att name="interaction" value="interacts with" type="string" cy:type="String"/>
    <att name="type of interaction" value="physycal  interaction: virus_host protein: yeast two-hybrid screen" type="string" cy:type="String"/>
    <att name="data source" value="[Lubick KJ et al., 2015]" type="string" cy:type="String"/>
    <att name="effect" value="" type="string" cy:type="String"/>
    <att name="score" value="" type="string" cy:type="String"/>
  </edge>
  <edge id="255" label="NS5 (interacts with) BICD1" source="73" target="97" cy:directed="1">
    <att name="shared name" value="NS5 (interacts with) BICD1" type="string" cy:type="String"/>
    <att name="shared interaction" value="interacts with" type="string" cy:type="String"/>
    <att name="name" value="NS5 (interacts with) BICD1" type="string" cy:type="String"/>
    <att name="selected" value="0" type="boolean" cy:type="Boolean"/>
    <att name="interaction" value="interacts with" type="string" cy:type="String"/>
    <att name="type of interaction" value="physycal  interaction: virus_host protein: yeast two-hybrid screen" type="string" cy:type="String"/>
    <att name="data source" value="[Lubick KJ et al., 2015]" type="string" cy:type="String"/>
    <att name="effect" value="" type="string" cy:type="String"/>
    <att name="score" value="" type="string" cy:type="String"/>
  </edge>
  <edge id="254" label="NS5 (interacts with) ARNTL" source="73" target="96" cy:directed="1">
    <att name="shared name" value="NS5 (interacts with) ARNTL" type="string" cy:type="String"/>
    <att name="shared interaction" value="interacts with" type="string" cy:type="String"/>
    <att name="name" value="NS5 (interacts with) ARNTL" type="string" cy:type="String"/>
    <att name="selected" value="0" type="boolean" cy:type="Boolean"/>
    <att name="interaction" value="interacts with" type="string" cy:type="String"/>
    <att name="type of interaction" value="physycal  interaction: virus_host protein: yeast two-hybrid screen" type="string" cy:type="String"/>
    <att name="data source" value="[Lubick KJ et al., 2015]" type="string" cy:type="String"/>
    <att name="effect" value="" type="string" cy:type="String"/>
    <att name="score" value="" type="string" cy:type="String"/>
  </edge>
  <edge id="253" label="NS5 (interacts with) ARID2" source="73" target="95" cy:directed="1">
    <att name="shared name" value="NS5 (interacts with) ARID2" type="string" cy:type="String"/>
    <att name="shared interaction" value="interacts with" type="string" cy:type="String"/>
    <att name="name" value="NS5 (interacts with) ARID2" type="string" cy:type="String"/>
    <att name="selected" value="0" type="boolean" cy:type="Boolean"/>
    <att name="interaction" value="interacts with" type="string" cy:type="String"/>
    <att name="type of interaction" value="physycal  interaction: virus_host protein: yeast two-hybrid screen" type="string" cy:type="String"/>
    <att name="data source" value="[Lubick KJ et al., 2015]" type="string" cy:type="String"/>
    <att name="effect" value="" type="string" cy:type="String"/>
    <att name="score" value="" type="string" cy:type="String"/>
  </edge>
  <edge id="252" label="NS5 (interacts with) ARHGAP25" source="73" target="94" cy:directed="1">
    <att name="shared name" value="NS5 (interacts with) ARHGAP25" type="string" cy:type="String"/>
    <att name="shared interaction" value="interacts with" type="string" cy:type="String"/>
    <att name="name" value="NS5 (interacts with) ARHGAP25" type="string" cy:type="String"/>
    <att name="selected" value="0" type="boolean" cy:type="Boolean"/>
    <att name="interaction" value="interacts with" type="string" cy:type="String"/>
    <att name="type of interaction" value="physycal  interaction: virus_host protein: yeast two-hybrid screen" type="string" cy:type="String"/>
    <att name="data source" value="[Lubick KJ et al., 2015]" type="string" cy:type="String"/>
    <att name="effect" value="" type="string" cy:type="String"/>
    <att name="score" value="" type="string" cy:type="String"/>
  </edge>
  <edge id="251" label="NS5 (interacts with) PEPD" source="73" target="86" cy:directed="1">
    <att name="shared name" value="NS5 (interacts with) PEPD" type="string" cy:type="String"/>
    <att name="shared interaction" value="interacts with" type="string" cy:type="String"/>
    <att name="name" value="NS5 (interacts with) PEPD" type="string" cy:type="String"/>
    <att name="selected" value="0" type="boolean" cy:type="Boolean"/>
    <att name="interaction" value="interacts with" type="string" cy:type="String"/>
    <att name="type of interaction" value="physycal  interaction: virus_host protein" type="string" cy:type="String"/>
    <att name="data source" value="[Lubick KJ et al., 2015]" type="string" cy:type="String"/>
    <att name="effect" value="" type="string" cy:type="String"/>
    <att name="score" value="" type="string" cy:type="String"/>
  </edge>
  <edge id="250" label="NS5 (interacts with) IL16" source="73" target="85" cy:directed="1">
    <att name="shared name" value="NS5 (interacts with) IL16" type="string" cy:type="String"/>
    <att name="shared interaction" value="interacts with" type="string" cy:type="String"/>
    <att name="name" value="NS5 (interacts with) IL16" type="string" cy:type="String"/>
    <att name="selected" value="0" type="boolean" cy:type="Boolean"/>
    <att name="interaction" value="interacts with" type="string" cy:type="String"/>
    <att name="type of interaction" value="physycal  interaction: virus_host protein" type="string" cy:type="String"/>
    <att name="data source" value="[Melik W et al., 2012]" type="string" cy:type="String"/>
    <att name="effect" value="" type="string" cy:type="String"/>
    <att name="score" value="" type="string" cy:type="String"/>
  </edge>
  <edge id="249" label="NS5 (interacts with) GRIP2" source="73" target="84" cy:directed="1">
    <att name="shared name" value="NS5 (interacts with) GRIP2" type="string" cy:type="String"/>
    <att name="shared interaction" value="interacts with" type="string" cy:type="String"/>
    <att name="name" value="NS5 (interacts with) GRIP2" type="string" cy:type="String"/>
    <att name="selected" value="0" type="boolean" cy:type="Boolean"/>
    <att name="interaction" value="interacts with" type="string" cy:type="String"/>
    <att name="type of interaction" value="physycal  interaction: virus_host protein" type="string" cy:type="String"/>
    <att name="data source" value="[Melik W et al., 2012]" type="string" cy:type="String"/>
    <att name="effect" value="" type="string" cy:type="String"/>
    <att name="score" value="" type="string" cy:type="String"/>
  </edge>
  <edge id="248" label="NS5 (interacts with) CASK" source="73" target="83" cy:directed="1">
    <att name="shared name" value="NS5 (interacts with) CASK" type="string" cy:type="String"/>
    <att name="shared interaction" value="interacts with" type="string" cy:type="String"/>
    <att name="name" value="NS5 (interacts with) CASK" type="string" cy:type="String"/>
    <att name="selected" value="0" type="boolean" cy:type="Boolean"/>
    <att name="interaction" value="interacts with" type="string" cy:type="String"/>
    <att name="type of interaction" value="physycal  interaction: virus_host protein" type="string" cy:type="String"/>
    <att name="data source" value="[Melik W et al., 2012]" type="string" cy:type="String"/>
    <att name="effect" value="" type="string" cy:type="String"/>
    <att name="score" value="" type="string" cy:type="String"/>
  </edge>
  <edge id="247" label="NS5 (interacts with) GIPC1" source="73" target="82" cy:directed="1">
    <att name="shared name" value="NS5 (interacts with) GIPC1" type="string" cy:type="String"/>
    <att name="shared interaction" value="interacts with" type="string" cy:type="String"/>
    <att name="name" value="NS5 (interacts with) GIPC1" type="string" cy:type="String"/>
    <att name="selected" value="0" type="boolean" cy:type="Boolean"/>
    <att name="interaction" value="interacts with" type="string" cy:type="String"/>
    <att name="type of interaction" value="physycal  interaction: virus_host protein" type="string" cy:type="String"/>
    <att name="data source" value="[Melik W et al., 2012]" type="string" cy:type="String"/>
    <att name="effect" value="" type="string" cy:type="String"/>
    <att name="score" value="" type="string" cy:type="String"/>
  </edge>
  <edge id="246" label="NS5 (interacts with) TJP2" source="73" target="81" cy:directed="1">
    <att name="shared name" value="NS5 (interacts with) TJP2" type="string" cy:type="String"/>
    <att name="shared interaction" value="interacts with" type="string" cy:type="String"/>
    <att name="name" value="NS5 (interacts with) TJP2" type="string" cy:type="String"/>
    <att name="selected" value="0" type="boolean" cy:type="Boolean"/>
    <att name="interaction" value="interacts with" type="string" cy:type="String"/>
    <att name="type of interaction" value="physycal  interaction: virus_host protein" type="string" cy:type="String"/>
    <att name="data source" value="[Melik W et al., 2012]" type="string" cy:type="String"/>
    <att name="effect" value="" type="string" cy:type="String"/>
    <att name="score" value="" type="string" cy:type="String"/>
  </edge>
  <edge id="245" label="NS5 (interacts with) MAGI2" source="73" target="80" cy:directed="1">
    <att name="shared name" value="NS5 (interacts with) MAGI2" type="string" cy:type="String"/>
    <att name="shared interaction" value="interacts with" type="string" cy:type="String"/>
    <att name="name" value="NS5 (interacts with) MAGI2" type="string" cy:type="String"/>
    <att name="selected" value="0" type="boolean" cy:type="Boolean"/>
    <att name="interaction" value="interacts with" type="string" cy:type="String"/>
    <att name="type of interaction" value="physycal  interaction: virus_host protein" type="string" cy:type="String"/>
    <att name="data source" value="[Ellencrona K et al., 2009]" type="string" cy:type="String"/>
    <att name="effect" value="" type="string" cy:type="String"/>
    <att name="score" value="" type="string" cy:type="String"/>
  </edge>
  <edge id="244" label="NS5 (interacts with) PDLIM4" source="73" target="79" cy:directed="1">
    <att name="shared name" value="NS5 (interacts with) PDLIM4" type="string" cy:type="String"/>
    <att name="shared interaction" value="interacts with" type="string" cy:type="String"/>
    <att name="name" value="NS5 (interacts with) PDLIM4" type="string" cy:type="String"/>
    <att name="selected" value="0" type="boolean" cy:type="Boolean"/>
    <att name="interaction" value="interacts with" type="string" cy:type="String"/>
    <att name="type of interaction" value="physycal  interaction: virus_host protein" type="string" cy:type="String"/>
    <att name="data source" value="[Ellencrona K et al., 2009]" type="string" cy:type="String"/>
    <att name="effect" value="" type="string" cy:type="String"/>
    <att name="score" value="" type="string" cy:type="String"/>
  </edge>
  <edge id="243" label="NS5 (interacts with) TJP1" source="73" target="78" cy:directed="1">
    <att name="shared name" value="NS5 (interacts with) TJP1" type="string" cy:type="String"/>
    <att name="shared interaction" value="interacts with" type="string" cy:type="String"/>
    <att name="name" value="NS5 (interacts with) TJP1" type="string" cy:type="String"/>
    <att name="selected" value="0" type="boolean" cy:type="Boolean"/>
    <att name="interaction" value="interacts with" type="string" cy:type="String"/>
    <att name="type of interaction" value="physycal  interaction: virus_host protein" type="string" cy:type="String"/>
    <att name="data source" value="[Ellencrona K et al., 2009]" type="string" cy:type="String"/>
    <att name="effect" value="" type="string" cy:type="String"/>
    <att name="score" value="" type="string" cy:type="String"/>
  </edge>
  <edge id="242" label="NS5 (interacts with) SCRIB" source="73" target="77" cy:directed="1">
    <att name="shared name" value="NS5 (interacts with) SCRIB" type="string" cy:type="String"/>
    <att name="shared interaction" value="interacts with" type="string" cy:type="String"/>
    <att name="name" value="NS5 (interacts with) SCRIB" type="string" cy:type="String"/>
    <att name="selected" value="0" type="boolean" cy:type="Boolean"/>
    <att name="interaction" value="interacts with" type="string" cy:type="String"/>
    <att name="type of interaction" value="physycal  interaction: virus_host protein exp + yeast two-hybrid screen" type="string" cy:type="String"/>
    <att name="data source" value="[Ellencrona K et al., 2009] [Werme K  et al 2008]  [Lubick KJ et al., 2015]" type="string" cy:type="String"/>
    <att name="effect" value="" type="string" cy:type="String"/>
    <att name="score" value="" type="string" cy:type="String"/>
  </edge>
  <edge id="241" label="NS5 (interacts with) RIMS2" source="73" target="76" cy:directed="1">
    <att name="shared name" value="NS5 (interacts with) RIMS2" type="string" cy:type="String"/>
    <att name="shared interaction" value="interacts with" type="string" cy:type="String"/>
    <att name="name" value="NS5 (interacts with) RIMS2" type="string" cy:type="String"/>
    <att name="selected" value="0" type="boolean" cy:type="Boolean"/>
    <att name="interaction" value="interacts with" type="string" cy:type="String"/>
    <att name="type of interaction" value="physycal  interaction: virus_host protein" type="string" cy:type="String"/>
    <att name="data source" value="[Ellencrona K et al., 2009]" type="string" cy:type="String"/>
    <att name="effect" value="" type="string" cy:type="String"/>
    <att name="score" value="" type="string" cy:type="String"/>
  </edge>
  <edge id="240" label="NS1 (interacts with)  Expression is up/down regulated" source="67" target="137" cy:directed="1">
    <att name="shared name" value="NS1 (interacts with)  Expression is up/down regulated" type="string" cy:type="String"/>
    <att name="shared interaction" value="interacts with" type="string" cy:type="String"/>
    <att name="name" value="NS1 (interacts with)  Expression is up/down regulated" type="string" cy:type="String"/>
    <att name="selected" value="0" type="boolean" cy:type="Boolean"/>
    <att name="interaction" value="interacts with" type="string" cy:type="String"/>
    <att name="type of interaction" value="Knowledge" type="string" cy:type="String"/>
    <att name="data source" value="" type="string" cy:type="String"/>
    <att name="effect" value="" type="string" cy:type="String"/>
    <att name="score" value="" type="string" cy:type="String"/>
  </edge>
  <edge id="239" label="E (interacts with)  Expression is up/down regulated" source="66" target="137" cy:directed="1">
    <att name="shared name" value="E (interacts with)  Expression is up/down regulated" type="string" cy:type="String"/>
    <att name="shared interaction" value="interacts with" type="string" cy:type="String"/>
    <att name="name" value="E (interacts with)  Expression is up/down regulated" type="string" cy:type="String"/>
    <att name="selected" value="0" type="boolean" cy:type="Boolean"/>
    <att name="interaction" value="interacts with" type="string" cy:type="String"/>
    <att name="type of interaction" value="Knowledge" type="string" cy:type="String"/>
    <att name="data source" value="" type="string" cy:type="String"/>
    <att name="effect" value="" type="string" cy:type="String"/>
    <att name="score" value="" type="string" cy:type="String"/>
  </edge>
  <edge id="238" label="E (interacts with) ITGB3" source="66" target="91" cy:directed="1">
    <att name="shared name" value="E (interacts with) ITGB3" type="string" cy:type="String"/>
    <att name="shared interaction" value="interacts with" type="string" cy:type="String"/>
    <att name="name" value="E (interacts with) ITGB3" type="string" cy:type="String"/>
    <att name="selected" value="0" type="boolean" cy:type="Boolean"/>
    <att name="interaction" value="interacts with" type="string" cy:type="String"/>
    <att name="type of interaction" value="physycal  interaction: virus_host protein" type="string" cy:type="String"/>
    <att name="data source" value="[Zaitsev BN et al., 2014]" type="string" cy:type="String"/>
    <att name="effect" value="" type="string" cy:type="String"/>
    <att name="score" value="" type="string" cy:type="String"/>
  </edge>
  <edge id="237" label="E (interacts with) RPSA" source="66" target="88" cy:directed="1">
    <att name="shared name" value="E (interacts with) RPSA" type="string" cy:type="String"/>
    <att name="shared interaction" value="interacts with" type="string" cy:type="String"/>
    <att name="name" value="E (interacts with) RPSA" type="string" cy:type="String"/>
    <att name="selected" value="0" type="boolean" cy:type="Boolean"/>
    <att name="interaction" value="interacts with" type="string" cy:type="String"/>
    <att name="type of interaction" value="physycal  interaction: virus_host protein" type="string" cy:type="String"/>
    <att name="data source" value="[Malygin AA et al., 2009] [Zaitsev BN et al., 2014]" type="string" cy:type="String"/>
    <att name="effect" value="" type="string" cy:type="String"/>
    <att name="score" value="" type="string" cy:type="String"/>
  </edge>
  <edge id="236" label="prM (interacts with) FURIN" source="65" target="87" cy:directed="1">
    <att name="shared name" value="prM (interacts with) FURIN" type="string" cy:type="String"/>
    <att name="shared interaction" value="interacts with" type="string" cy:type="String"/>
    <att name="name" value="prM (interacts with) FURIN" type="string" cy:type="String"/>
    <att name="selected" value="0" type="boolean" cy:type="Boolean"/>
    <att name="interaction" value="interacts with" type="string" cy:type="String"/>
    <att name="type of interaction" value="physycal  interaction: virus_host protein" type="string" cy:type="String"/>
    <att name="data source" value="[Stadler K et al., 1997]" type="string" cy:type="String"/>
    <att name="effect" value="" type="string" cy:type="String"/>
    <att name="score" value="" type="string" cy:type="String"/>
  </edge>
  <edge id="235" label="TBEV (interacts with) Expression is up/down regulated" source="63" target="138" cy:directed="1">
    <att name="shared name" value="TBEV (interacts with) Expression is up/down regulated" type="string" cy:type="String"/>
    <att name="shared interaction" value="interacts with" type="string" cy:type="String"/>
    <att name="name" value="TBEV (interacts with) Expression is up/down regulated" type="string" cy:type="String"/>
    <att name="selected" value="0" type="boolean" cy:type="Boolean"/>
    <att name="interaction" value="interacts with" type="string" cy:type="String"/>
    <att name="type of interaction" value="Knowledge" type="string" cy:type="String"/>
    <att name="data source" value="" type="string" cy:type="String"/>
    <att name="effect" value="" type="string" cy:type="String"/>
    <att name="score" value="" type="string" cy:type="String"/>
  </edge>
  <edge id="234" label="TBEV (interacts with) RPSA" source="63" target="88" cy:directed="1">
    <att name="shared name" value="TBEV (interacts with) RPSA" type="string" cy:type="String"/>
    <att name="shared interaction" value="interacts with" type="string" cy:type="String"/>
    <att name="name" value="TBEV (interacts with) RPSA" type="string" cy:type="String"/>
    <att name="selected" value="0" type="boolean" cy:type="Boolean"/>
    <att name="interaction" value="interacts with" type="string" cy:type="String"/>
    <att name="type of interaction" value="physycal  interaction: virus_host protein" type="string" cy:type="String"/>
    <att name="data source" value="[Protopopova EV et al., 1997]" type="string" cy:type="String"/>
    <att name="effect" value="" type="string" cy:type="String"/>
    <att name="score" value="" type="string" cy:type="String"/>
  </edge>
  <edge id="233" label="TBEV (interacts with) ITGA3" source="63" target="90" cy:directed="1">
    <att name="shared name" value="TBEV (interacts with) ITGA3" type="string" cy:type="String"/>
    <att name="shared interaction" value="interacts with" type="string" cy:type="String"/>
    <att name="name" value="TBEV (interacts with) ITGA3" type="string" cy:type="String"/>
    <att name="selected" value="0" type="boolean" cy:type="Boolean"/>
    <att name="interaction" value="interacts with" type="string" cy:type="String"/>
    <att name="type of interaction" value="physycal  interaction: virus_host protein" type="string" cy:type="String"/>
    <att name="data source" value="[Protopopova EV et al., 1997]" type="string" cy:type="String"/>
    <att name="effect" value="" type="string" cy:type="String"/>
    <att name="score" value="" type="string" cy:type="String"/>
  </edge>
  <edge id="232" label="TBEV (interacts with) LAMB1" source="63" target="89" cy:directed="1">
    <att name="shared name" value="TBEV (interacts with) LAMB1" type="string" cy:type="String"/>
    <att name="shared interaction" value="interacts with" type="string" cy:type="String"/>
    <att name="name" value="TBEV (interacts with) LAMB1" type="string" cy:type="String"/>
    <att name="selected" value="0" type="boolean" cy:type="Boolean"/>
    <att name="interaction" value="interacts with" type="string" cy:type="String"/>
    <att name="type of interaction" value="physycal  interaction: virus_host protein" type="string" cy:type="String"/>
    <att name="data source" value="[Protopopova EV et al., 1997]" type="string" cy:type="String"/>
    <att name="effect" value="" type="string" cy:type="String"/>
    <att name="score" value="" type="string" cy:type="String"/>
  </edge>
  <edge id="231" label="TBEV (interacts with) FSME-IMMUN" source="63" target="75" cy:directed="1">
    <att name="shared name" value="TBEV (interacts with) FSME-IMMUN" type="string" cy:type="String"/>
    <att name="shared interaction" value="interacts with" type="string" cy:type="String"/>
    <att name="name" value="TBEV (interacts with) FSME-IMMUN" type="string" cy:type="String"/>
    <att name="selected" value="0" type="boolean" cy:type="Boolean"/>
    <att name="interaction" value="interacts with" type="string" cy:type="String"/>
    <att name="type of interaction" value="physycal  interaction: consisist of" type="string" cy:type="String"/>
    <att name="data source" value="" type="string" cy:type="String"/>
    <att name="effect" value="" type="string" cy:type="String"/>
    <att name="score" value="" type="string" cy:type="String"/>
  </edge>
  <edge id="230" label="TBEV (interacts with) RNA" source="63" target="74" cy:directed="1">
    <att name="shared name" value="TBEV (interacts with) RNA" type="string" cy:type="String"/>
    <att name="shared interaction" value="interacts with" type="string" cy:type="String"/>
    <att name="name" value="TBEV (interacts with) RNA" type="string" cy:type="String"/>
    <att name="selected" value="0" type="boolean" cy:type="Boolean"/>
    <att name="interaction" value="interacts with" type="string" cy:type="String"/>
    <att name="type of interaction" value="physycal  interaction: consisist of" type="string" cy:type="String"/>
    <att name="data source" value="" type="string" cy:type="String"/>
    <att name="effect" value="" type="string" cy:type="String"/>
    <att name="score" value="" type="string" cy:type="String"/>
  </edge>
  <edge id="229" label="TBEV (interacts with) NS5" source="63" target="73" cy:directed="1">
    <att name="shared name" value="TBEV (interacts with) NS5" type="string" cy:type="String"/>
    <att name="shared interaction" value="interacts with" type="string" cy:type="String"/>
    <att name="name" value="TBEV (interacts with) NS5" type="string" cy:type="String"/>
    <att name="selected" value="0" type="boolean" cy:type="Boolean"/>
    <att name="interaction" value="interacts with" type="string" cy:type="String"/>
    <att name="type of interaction" value="physycal  interaction: consisist of" type="string" cy:type="String"/>
    <att name="data source" value="" type="string" cy:type="String"/>
    <att name="effect" value="" type="string" cy:type="String"/>
    <att name="score" value="" type="string" cy:type="String"/>
  </edge>
  <edge id="228" label="TBEV (interacts with) NS4B" source="63" target="72" cy:directed="1">
    <att name="shared name" value="TBEV (interacts with) NS4B" type="string" cy:type="String"/>
    <att name="shared interaction" value="interacts with" type="string" cy:type="String"/>
    <att name="name" value="TBEV (interacts with) NS4B" type="string" cy:type="String"/>
    <att name="selected" value="0" type="boolean" cy:type="Boolean"/>
    <att name="interaction" value="interacts with" type="string" cy:type="String"/>
    <att name="type of interaction" value="physycal  interaction: consisist of" type="string" cy:type="String"/>
    <att name="data source" value="" type="string" cy:type="String"/>
    <att name="effect" value="" type="string" cy:type="String"/>
    <att name="score" value="" type="string" cy:type="String"/>
  </edge>
  <edge id="227" label="TBEV (interacts with) NS4A" source="63" target="71" cy:directed="1">
    <att name="shared name" value="TBEV (interacts with) NS4A" type="string" cy:type="String"/>
    <att name="shared interaction" value="interacts with" type="string" cy:type="String"/>
    <att name="name" value="TBEV (interacts with) NS4A" type="string" cy:type="String"/>
    <att name="selected" value="0" type="boolean" cy:type="Boolean"/>
    <att name="interaction" value="interacts with" type="string" cy:type="String"/>
    <att name="type of interaction" value="physycal  interaction: consisist of" type="string" cy:type="String"/>
    <att name="data source" value="" type="string" cy:type="String"/>
    <att name="effect" value="" type="string" cy:type="String"/>
    <att name="score" value="" type="string" cy:type="String"/>
  </edge>
  <edge id="226" label="TBEV (interacts with) NS3" source="63" target="70" cy:directed="1">
    <att name="shared name" value="TBEV (interacts with) NS3" type="string" cy:type="String"/>
    <att name="shared interaction" value="interacts with" type="string" cy:type="String"/>
    <att name="name" value="TBEV (interacts with) NS3" type="string" cy:type="String"/>
    <att name="selected" value="0" type="boolean" cy:type="Boolean"/>
    <att name="interaction" value="interacts with" type="string" cy:type="String"/>
    <att name="type of interaction" value="physycal  interaction: consisist of" type="string" cy:type="String"/>
    <att name="data source" value="" type="string" cy:type="String"/>
    <att name="effect" value="" type="string" cy:type="String"/>
    <att name="score" value="" type="string" cy:type="String"/>
  </edge>
  <edge id="225" label="TBEV (interacts with) NS2B" source="63" target="69" cy:directed="1">
    <att name="shared name" value="TBEV (interacts with) NS2B" type="string" cy:type="String"/>
    <att name="shared interaction" value="interacts with" type="string" cy:type="String"/>
    <att name="name" value="TBEV (interacts with) NS2B" type="string" cy:type="String"/>
    <att name="selected" value="0" type="boolean" cy:type="Boolean"/>
    <att name="interaction" value="interacts with" type="string" cy:type="String"/>
    <att name="type of interaction" value="physycal  interaction: consisist of" type="string" cy:type="String"/>
    <att name="data source" value="" type="string" cy:type="String"/>
    <att name="effect" value="" type="string" cy:type="String"/>
    <att name="score" value="" type="string" cy:type="String"/>
  </edge>
  <edge id="224" label="TBEV (interacts with) NS2A" source="63" target="68" cy:directed="1">
    <att name="shared name" value="TBEV (interacts with) NS2A" type="string" cy:type="String"/>
    <att name="shared interaction" value="interacts with" type="string" cy:type="String"/>
    <att name="name" value="TBEV (interacts with) NS2A" type="string" cy:type="String"/>
    <att name="selected" value="0" type="boolean" cy:type="Boolean"/>
    <att name="interaction" value="interacts with" type="string" cy:type="String"/>
    <att name="type of interaction" value="physycal  interaction: consisist of" type="string" cy:type="String"/>
    <att name="data source" value="" type="string" cy:type="String"/>
    <att name="effect" value="" type="string" cy:type="String"/>
    <att name="score" value="" type="string" cy:type="String"/>
  </edge>
  <edge id="223" label="TBEV (interacts with) NS1" source="63" target="67" cy:directed="1">
    <att name="shared name" value="TBEV (interacts with) NS1" type="string" cy:type="String"/>
    <att name="shared interaction" value="interacts with" type="string" cy:type="String"/>
    <att name="name" value="TBEV (interacts with) NS1" type="string" cy:type="String"/>
    <att name="selected" value="0" type="boolean" cy:type="Boolean"/>
    <att name="interaction" value="interacts with" type="string" cy:type="String"/>
    <att name="type of interaction" value="physycal  interaction: consisist of" type="string" cy:type="String"/>
    <att name="data source" value="" type="string" cy:type="String"/>
    <att name="effect" value="" type="string" cy:type="String"/>
    <att name="score" value="" type="string" cy:type="String"/>
  </edge>
  <edge id="222" label="TBEV (interacts with) E" source="63" target="66" cy:directed="1">
    <att name="shared name" value="TBEV (interacts with) E" type="string" cy:type="String"/>
    <att name="shared interaction" value="interacts with" type="string" cy:type="String"/>
    <att name="name" value="TBEV (interacts with) E" type="string" cy:type="String"/>
    <att name="selected" value="0" type="boolean" cy:type="Boolean"/>
    <att name="interaction" value="interacts with" type="string" cy:type="String"/>
    <att name="type of interaction" value="physycal  interaction: consisist of" type="string" cy:type="String"/>
    <att name="data source" value="" type="string" cy:type="String"/>
    <att name="effect" value="" type="string" cy:type="String"/>
    <att name="score" value="" type="string" cy:type="String"/>
  </edge>
  <edge id="221" label="TBEV (interacts with) prM" source="63" target="65" cy:directed="1">
    <att name="shared name" value="TBEV (interacts with) prM" type="string" cy:type="String"/>
    <att name="shared interaction" value="interacts with" type="string" cy:type="String"/>
    <att name="name" value="TBEV (interacts with) prM" type="string" cy:type="String"/>
    <att name="selected" value="0" type="boolean" cy:type="Boolean"/>
    <att name="interaction" value="interacts with" type="string" cy:type="String"/>
    <att name="type of interaction" value="physycal  interaction: consisist of" type="string" cy:type="String"/>
    <att name="data source" value="" type="string" cy:type="String"/>
    <att name="effect" value="" type="string" cy:type="String"/>
    <att name="score" value="" type="string" cy:type="String"/>
  </edge>
  <edge id="220" label="TBEV (interacts with) C" source="63" target="64" cy:directed="1">
    <att name="shared name" value="TBEV (interacts with) C" type="string" cy:type="String"/>
    <att name="shared interaction" value="interacts with" type="string" cy:type="String"/>
    <att name="name" value="TBEV (interacts with) C" type="string" cy:type="String"/>
    <att name="selected" value="0" type="boolean" cy:type="Boolean"/>
    <att name="interaction" value="interacts with" type="string" cy:type="String"/>
    <att name="type of interaction" value="physycal  interaction: consisist of" type="string" cy:type="String"/>
    <att name="data source" value="" type="string" cy:type="String"/>
    <att name="effect" value="" type="string" cy:type="String"/>
    <att name="score" value="" type="string" cy:type="String"/>
  </edge>
</graph>
